# Supplementary material for: CRAC: an integrated approach to the analysis of RNA-seq reads
Source: Genome Biol. 2013 Mar 28;14(3):R30. doi: 10.1186/gb-2013-14-3-r30 (PMC4053775; doi:10.1186/gb-2013-14-3-r30)
Supplement: Additional file 5 — Table with chimeric RNAs predicted for four breast cancer libraries. [file gb-2013-14-3-r30-S5.ODS]

## Sheet: Edgren's Chimeras
Library	Seq junction(left-right)/comments	Fusion genes(L-R)	Annotation genes(L-R)	Chromosomes(L-R)	5'position	3'position	5'strand	3'strand	Support	Class	CRAC	THF	Sequence
BT474	CCCTCGCTCCTTATACTTGGCC---CCCCCTCCTCCAGCTCATCCTC	SNF8---RPS6KB1	UTR---INXON	17---17	47021337	57970686	1	-1	36	4	yes	yes	TCCCTCGCTCCTTATACTTGGCCCCCTCCTCCAGCTCATCCTCAGAGCCC
BT474	AAGGCAATCAGCAGGGTGACCT---ACCTTGGTCCATCCAGGAAACT	CMTM7---GLB1	INXON---INXON	3---3	32483329	33055545	-1	1	2	4	yes	yes	ACAGATGAAGGCAATCAGCAGGGTGACCTTGGTCCATCCAGGAAACTGGA
BT474	GTCGATAAGCTGGAACTGATGG---GGAGGAATACGCAGTTGAGGGC	SKA2---MYO19	CDS---INXON	17---17	57232490	34863351	-1	-1	6	2	yes	yes	GGTCGATAAGCTGGAACTGATGGAGGAATACGCAGTTGAGGGCCTGGAGT
BT474	TGAAGTCCTGCACCCAGTCAGG---CAGGAGAAGGAGCGCTCCTGGC	ZMYND8---CEP250	INXON---INXON	20---20	45852968	34078459	-1	1	9	4	yes	yes	CATGAAGTCCTGCACCCAGTCAGGAGAAGGAGCGCTCCTGGCACCAGCAG
BT474	CAGCACGAGCTCAAATTCCGAG---AGCAAGTGCGGAGGCAAGACAC	VAPB---IKZF3	CDS---INXON	20---17	56964572	37934021	1	-1	6	1	yes	yes	GCCGCAGCACGAGCTCAAATTCCGAGCAAGTGCGGAGGCAAGACACATCA
BT474	AAACCTGGATTCTGAAGCCAAG---AGCTCCAGCGATTCAAGCGCTC	ACACA---STAC2	CDS---INXON	17---17	35479452	37374427	-1	-1	46	3	yes	yes	AGCAAACCTGGATTCTGAAGCCAAGCTCCAGCGATTCAAGCGCTCCCTCT
BT474	CTACACTGAGTCGGAGGCGAAG---AGCCCAGTGGTTCCCAGACACA	DIDO1---TTI1	UTR---INXON	20---20	61569147	36634800	-1	-1	2	2	yes	yes	CGTCTACACTGAGTCGGAGGCGAAGCCCAGTGGTTCCCAGACACAGGTAA
BT474	AAACATCAACCCAACAATAGGG---GGCTTTTGGAAATGCCAAGACA	RAB22A---MYO9B	INXON---INXON	20---19	56886178	17256205	1	1	9	1	yes	yes	CAAACATCAACCCAACAATAGGGCTTTTGGAAATGCCAAGACAGCCCACA
BT474	TACGGAGCTCAGCATTATGACC---ACCGAGCAGCAGCAACAGCAGT	MCF2L---LAMP1	INXON---INXON	13---13	113718616	113951811	-1	-1	2	3	yes	No (*)	GTACGGAGCTCAGCATTATGACCGAGCAGCAGCAACAGCAGTAGCAGCAG
KPL4	CCAATGGCACGGAGGCCTGCGT---TTCTTCAGTGCCCTACTCCACA	NOTCH1---NUP214	CDS---CDS	9---9	139438475	134062675	-1	1	2	4	yes	yes	AGCGGCCAATGGCACGGAGGCCTGCGTTTCTTCAGTGCCCTACTCCACAG
KPL4	ATCACTGACTCTGAGGACAAGG---AGGATGAGTTCCACCCGTTCAT	BSG---NFIX	INXON---CDS	19---19	580782	13135832	1	1	9	2	yes	yes	CAAGATCACTGACTCTGAGGACAAGGATGAGTTCCACCCGTTCATCGAGG
MCF7	GCCATGAAGGTGCTTAAAAAGG---AGGGAGAAAACTGGTTGTCCTG	RPS6KB1---TMEM49	INXON---INXON	17---17	57992064	57917126	1	1	5	3	yes	yes	TTTGCCATGAAGGTGCTTAAAAAGGGAGAAAACTGGTTGTCCTGGATGTT
MCF7	GGCCTGCCAGGTGGCGCTCGGT---GGTTCCATGCAGGTGATGAACA	ARFGEF2---SULF2	INXON---UTR	20---20	47538548	46365686	1	-1	10	4	yes	yes	CGCAGGGCCTGCCAGGTGGCGCTCGGTTCCATGCAGGTGATGAACAAGAC
SKBR3	TTCTCAGAAAGTCAGGAAACTG---CTGCTCAGGTGTGTGCTGGCAG	PKIA---RARA	INXON---UTR	8---17	79485042	38465537	-1	-1	7	1	yes	yes	CCAGGGCTTCTCAGAAAGTCAGGAAACTGCTCAGGTGTGTGCTGGCAGGG
SKBR3	TGAGTCGCTTCAAGTTTATCGG---GGAAGCTGAAGAGGGAACTACC	TATDN1---GSDMB	UTR---INXON	8---17	125551264	38066177	-1	-1	334	1	yes	yes	CATGAGTCGCTTCAAGTTTATCGGAAGCTGAAGAGGGAACTACCCTTTTC
SKBR3	TTGCCACAGCCACATCTTGTTC---CCAAATCATATTTAACCTCTTG	KCNB1---CSE1L	INTER_REMOTE---INXON	20---20	47956856	47688990	-1	-1	6	2	yes	no	CGCTTGCCACAGCCACATCTTGTTCCAAATCATATTTAACCTCTTGACCC
SKBR3	ATGGAGGAGGACGACAGCTACG---GATCATTCCATCGGAAAGAGGT	CYTH1---EIF3H	CDS---INXON	17---8	76778283	117768258	-1	-1	11	1	yes	yes	CCATGGAGGAGGACGACAGCTACGATCATTCCATCGGAAAGAGGTCGAAA
SKBR3	GGATCCTACATGTGCCATAGGG---GGCAGAGGCAAGGCTGGCAGCA	SUMF1---LRRFIP2	INXON---INXON	3---3	4418012	37170640	-1	-1	4	3	yes	yes	GGTGGATCCTACATGTGCCATAGGGCAGAGGCAAGGCTGGCAGCAAAACG
SKBR3	TGTTGGCATGAGGATGGGTCTG---GTGCGAGGAGCTTGTCACCCTC	SETD3---CCDC85C	INXON---CDS	14---14	99880273	100002353	1	1	3	2	yes	No (*)	AGTTTGTTGGCATGAGGATGGGTCTGTGCGAGGAGCTTGTCACCCTCCAG
SKBR3	ATCAGGCAAAGGGCGAAGGTCT---CTTTGTAGCAAGCAAGTGTTAG	PCDH1---ANKHD1	INXON---CDS	5---5	141234002	139825559	1	-1	2	4	yes	yes	GCGACATCAGGCAAAGGGCGAAGGTCTTTGTAGCAAGCAAGTGTTAGAGC
BT474	BioUndetermined: not enough supported	CPNE1---P13		20---20	34243123	43804501					no	yes
BT474	BioUndetermined: not enough supported	STARD3---DOK5		17---17	37793479	53259992					no	yes
SKBR3	BioUndetermined: not enough supported	WDR67---ZNF704		8---8	124096577	81733851					no	yes
MCF7	BioUndetermined: mutation on border break (break too long)	BCAS4---BCAS3		20---17	49411707	59445685					no	yes
KPL4	BioUndetermined: not enough supported	PPP1R12A---SEPT10		12---2	80211173	110343414					no	No (*)
SKBR3	Not expressed	DHX35---ITCH		20---20	unknown	unknown					no	no
SKBR3	Not expressed	NFS1---PREX1		20---20	unknown	unknown					no	no
	sensitivity of CRAC over the subset of validated gene fusions of (Edgren et al. 2011)	TP/total
CRAC	0,741	0,104
THF	0,778	0,000147

## Sheet: Chimeras found by CRAC and TopHat-Fusion
Library	Seq junction(left-right)	Fusion genes(L-R)	Annotation genes(L-R)	Chromosomes(L-R)	5'position	3'position	5'strand	3'strand	Support	Class	THF	Sequence
BT474	GTCGATAAGCTGGAACTGATGG---GGCCTGCTGGATGTGTATGGAT	SKA2---MYO19	CDS---INXON	17---17	57232490	34863763	-1	-1	6	2	yes	GAGGTCGATAAGCTGGAACTGATGGCCTGCTGGATGTGTATGGATTTGAA
BT474	CCAAGCCGCCCCGAAGCAGCCC---CCAGATGAAAACTCGCTGGATT	TOB1---SYNRG	UTR---CDS	17---17	48943418	35880750	-1	-1	17	2	yes	GTCCAAGCCGCCCCGAAGCAGCCCCCAGATGAAAACTCGCTGGATTTTTC
BT474	GGAGGAACGGGGGGCGGGAAAG---AGGTCCGCGCAGTCCGCCCGGA	DLG2---AP003035.1	INTRON---UTR	11---11	85195233	85195190	-1	1	204	4	yes	CGGGAGGAACGGGGGGCGGGAAAGGTCCGCGCAGTCCGCCCGGAGGATTC
BT474	GAGCTTGTACAGCAGCTAAGGT---AGGTTGCTTATGGAACCACAGA	MED1---ACSF2	INXON---UTR	17---17	37595415	48548386	-1	1	7	4	yes	TGTCCGGAGCTTGTACAGCAGCTAAGGTTGCTTATGGAACCACAGAGAAC
BT474	GGCAGCTGTTAGCCGAGCAAGT---GTTCAAAATGAGCCTGTTTGGA	STX16---RAE1	CDS---CDS	20---20	57227144	55929087	1	1	7	3	yes	CAAAACCGGCAGCTGTTAGCCGAGCAAGTTCAAAATGAGCCTGTTTGGAA
BT474	ATGAAAAACCTATAAATAAAAG---AGAACTTCAGCGAGAGGGAAGC	MED13---BCAS3	CDS---INXON	17---17	60129897	59469335	-1	1	2	4	yes	TAAGATGAAAAACCTATAAATAAAAGAACTTCAGCGAGAGGGAAGCATCG
BT474	CCTCCCACCCATAAGGTAAACC---ACCCTCGGTTTCCCCCTGAGCT	STXBP4---MED1	INXON---INXON	17---17	53218669	37607288	-1	1	6	4	yes	CTTCCTCCCACCCATAAGGTAAACCCTCGGTTTCCCCCTGAGCTTTCATC
BT474	TCCCACCACCAGCCTTTATCTG---CTGAACGGGGCGGGTGAGCGCG	NAAA---AHCTF1	INXON---UTR	4---1	76846966	247094879	1	1	5	1	yes	CTCCCACCACCAGCCTTTATCTGAACGGGGCGGGTGAGCGCGCCGCCGCG
BT474	AAAACTGCCCATGTTCTCCGAG---AGCAATTTCGAGTGCAAGTGCC	THRA---SKAP1	CDS---UTR	17---17	38243105	46371706	1	1	63	2	No (**)	CAAAAAACTGCCCATGTTCTCCGAGCAATTTCGAGTGCAAGTGCCACAGT
BT474	AAAACTGCCCATGTTCTCCGAG---GAGTGTGGAGAAAAGAGAGAGA	THRA---SKAP1	CDS---INXON	17---17	38243105	46384689	1	1	25	2	No (**)	AAAAACTGCCCATGTTCTCCGAGTGTGGAGAAAAGAGAGAGAAAGGGAGA
KPL4	TGAGGCGTATTATACCATAGCC---AGCCCCCATCGCTGGGTCAATA	PCBD2---MTND4P12	INTRON---UTR	5---5	134263008	134263060	1	-1	16	4	yes	GAATGAGTGTGAGGCGTATTATACCATAGCCCCCATCGCTGGGTCAATAG
MCF7	TCCTTTTCCTTCTTGAGAACCT---ACCTCTCTTGGGGGCTTTGATC	AP4B1---RSBN1	UTR---INXON	1---1	114442491	114354329	-1	1	3	4	No (**)	GGTGTCTGCTCCTTTTCCTTCTTGAGAACCTCTCTTGGGGGCTTTGATCA
MCF7	CACCTTAGCCCCGCGCCCGAGG---AGGACTCGCCCCGGTCTGCAAA	ZNF217---SULF2	INXON---UTR	20---20	52210644	46415146	-1	1	11	4	yes	CGCTCACCTTAGCCCCGCGCCCGAGGACTCGCCCCGGTCTGCAAACACTC
MCF7	GCCGAGGAGCCGGAGCCGCAGG---CAGGACTCGCCCCGGTCTGCAA	ZNF217---SULF2	INXON---UTR	20---20	52210293	46415145	-1	1	21	4	yes	GGCCGAGGAGCCGGAGCCGCAGGACTCGCCCCGGTCTGCAAACACTCGAC
MCF7	GGCGCCGGAGACGATGCCGTTG---GCCAGAAAATTTGCAGCATACG	PAPOLA---AK7	INXON---CDS	14---14	96968937	96904171	1	1	3	3	yes	CCGGCGCCGGAGACGATGCCGTTGCCAGAAAATTTGCAGCATACGTAGTT
MCF7	TCTAAGAAAAGTGGGAATGGCT---GGCTGCGGCCCAGGTTGGACGG	TTC6---FOXA1	INTRON---UTR	14---14	38184714	38061534	1	1	4	3	yes	CATCAATCTAAGAAAAGTGGGAATGGCTGCGGCCCAGGTTGGACGGCGCG
SKBR3	GGAATTGCGCCCTCCGGCATTG---GAAGCTGAAGAGGGAACTACCC	TATDN1---GSDMB	INXON---CDS	8---17	125551167	38066176	-1	-1	13	1	yes	GACCCAGGAATTGCGCCCTCCGGCATTGAAGCTGAAGAGGGAACTACCCT
SKBR3	TGAGTCGCTTCAAGTTTATCGG---GGAAAGTCTTTGGGTTCGGAGG	TATDN1---GSDMB	UTR---UTR	8---17	125551264	38062524	-1	-1	78	1	yes	GTCATGAGTCGCTTCAAGTTTATCGGAAAGTCTTTGGGTTCGGAGGATTC
SKBR3	AGTCGCTTCAAGTTTATCGGTA---GGTATCTGAGGTCCTGATTTCC	TATDN1---GSDMB	UTR---INXON	8---17	125551262	38062238	-1	-1	77	1	yes	GTCATGAGTCGCTTCAAGTTTATCGGTATCTGAGGTCCTGATTTCCGGGG
BT474	GGGTTCTGTGGCTGGGCTGTGG---TGTGGATGACATGCGTCATGTC	ERGIC1---ERGIC1	CDS---CDS	5---5	172351041	172351085	-1	-1	6	5	yes	TGGGTTCTGTGGCTGGGCTGTGGATGACATGCGTCATGTCTGGGTTCTGT
BT474	TGATGGGGAATCCCAAATGTCA---TGTCATGCCCTCAGCACCCAGC	PDXDC1---RRN3	INTRON---UTR	16---16	15155575	15155551	1	-1	2	4	yes	CAAGTGATGGGGAATCCCAAATGTCATGCCCTCAGCACCCAGCTTGTGCC
BT474	CATGGCTTGCTGGGTACCCTGG---CCTGGAGCAAGGGTGCCCCCGA	C1orf172---C1orf172	INXON---UTR	1---1	27276645	27276570	1	1	3	3	yes	AGTCATGGCTTGCTGGGTACCCTGGAGCAAGGGTGCCCCCGACGAGTCTG
BT474	TATTGGGGAGGGTGACTTTGGC---TTGGCAGTGAGGACTTTATTGG	SHKBP1---SHKBP1	UTR---INXON	19---19	41097265	41097302	-1	-1	2	5	yes	CTTTATTGGGGAGGGTGACTTTGGCAGTGAGGACTTTATTGGGGAGGGTG
BT474	CTGAGGAGGAGGAGAGGTGATG---TGATGGTCAGCAAACACCCAAT	PSMD11---PSMD11	UTR---UTR	17---17	30808129	30808173	-1	-1	2	5	yes	CCCAATTCTGAGGAGGAGGAGAGGTGATGGTCAGCAAACACCCAATTCTG
BT474	GTTGACTATGGCCTGGAAGAGC---AGAGCTCCTACCCTATCTGGGA	MTSS1L---MTSS1L	CDS---INXON	16---16	70719655	70714929	1	-1	5	4	yes	CTTCATGTCGTTGACTATGGCCTGGAAGAGCTCCTACCCTATCTGGGAGG
BT474	AGCTTTCCCAGAGACCCGGGGA---GGGGAGCTTTCCCAGAGACCCG	ADRA2C---ADRA2C	UTR---UTR	4---4	3769814	3769789	1	1	2	5	yes	GGACGGGGGAGCTTTCCCAGAGACCCGGGGAGCTTTCCCAGAGACCCGGG
BT474	TCATCTGCTTCATGTTTTTTAC---TTACTTGGGCTGTTAGAAAGGT	RNF111---RNF111	INTRON---INTRON	15---15	59209197	59204757	1	1	4	3	yes	CACTCAACTCATCTGCTTCATGTTTTTTACTTGGGCTGTTAGAAAGGTAT
BT474	ATATCAAACACACGGCCAGGGG---GGGGCACCAACGTGCGTGCTGA	EIF4A1---EIF4A1	CDS---CDS	17---17	7479968	7479902	-1	1	9	4	yes	AGCATATCAAACACACGGCCAGGGGCACCAACGTGCGTGCTGAGGTGCAG
BT474	CCACGTCTGATCTGAGGTCGCG---GCGACCCGCTGAATTTAAGCAT	UNC45B---UNC45B	INTRON---INTRON	17---17	33478274	33478253	1	-1	722	4	yes	CGGGTCGCCACGTCTGATCTGAGGTCGCGACCCGCTGAATTTAAGCATAT
BT474	ACTCTGGGGAGACTGGGAAGGT---GTTGCTGAGACAAGAAAGCCTA	MYL6---MYL6	UTR---UTR	12---12	56555201	56555290	-1	-1	24	3	yes	ACGGACTCTGGGGAGACTGGGAAGGTTGCTGAGACAAGAAAGCCTAGGGA
BT474	TCTTGCTCCTGGGGGGCTGCAG---TGCAGAAAGGTCCGGAGGGGCC	INCENP---INCENP	CDS---CDS	11---11	61908242	61908412	-1	-1	2	3	yes	GTCTTGCTCCTGGGGGGCTGCAGAAAGGTCCGGAGGGGCCGTACCACCTT
BT474	CAGAACACACGTGGCAGTGGAC---GACAACATTCTTTATATTGCCA	ILKAP---ILKAP	CDS---CDS	2---2	239092359	239092331	1	-1	2	4	yes	GCCAGAACACACGTGGCAGTGGACAACATTCTTTATATTGCCAACCTCGG
BT474	GGAGGAGGAGGGGCGGCGGGGG---GAGGGAGGGCGGGTGGAGGGGT	UNC13A---DLG2	INTRON---INTRON	19---11	17797660	85195278	1	-1	69	1	yes	GGGAGGAGGAGGGGCGGCGGGGGGAGGGAGGGCGGGTGGAGGGGTCGGGA
BT474	GGTGGAAGTGGAAGGTTTGTTT---TGTTTCCTATGCTGTTGTCTTG	PLEKHG4B---PLEKHG4B	UTR---UTR	5---5	182645	182688	-1	-1	3	5	yes	TGTTGTCTTGGGTGGAAGTGGAAGGTTTGTTTCCTATGCTGTTGTCTTGG
BT474	ACTGTGGGGTCCTCACTGTACC---GTACCCCTGCCCTCTGAGACTG	ERBB2---ERBB2	CDS---CDS	17---17	37883719	37883739	-1	1	11	4	yes	GGGTACTGTGGGGTCCTCACTGTACCCCTGCCCTCTGAGACTGATGGCTA
BT474	GGTTTCAGGGACAGTCTCTGAA---CTGAAACCTAGTACTGCCCCCC	ERBB2---ERBB2	UTR---UTR	17---17	37884676	37884690	-1	1	11	4	yes	TAGGTTTCAGGGACAGTCTCTGAAACCTAGTACTGCCCCCCATGAGGAAG
BT474	TGGGCTGAAGGCAGGAGGAGGG---AGGGAGGAGCTGCCCCTCAGCC	ERBB2---ERBB2	UTR---UTR	17---17	37884152	37884127	-1	1	8	4	yes	GCTGGGCTGAAGGCAGGAGGAGGGAGGAGCTGCCCCTCAGCCCCACCCTC
BT474	GGACCCAAACAGGAGCATCAGG---CAGGGCCCCTGGGGGCAGACCG	RP4-553F4.6---ZNF341	INTRON---UTR	20---20	32379353	32379374	-1	1	2	4	yes	GGGGCCCTGGACCCAAACAGGAGCATCAGGGCCCCTGGGGGCAGACCGGT
BT474	CCCGGGTCACGCGTGGGTCCTC---CAGAAACTCATCTCGAATGAAG	GNAS---GNAS	CDS---CDS	20---20	57485405	57485455	-1	-1	109	3	yes	TGGCCCGGGTCACGCGTGGGTCCTCAGAAACTCATCTCGAATGAAGTACT
BT474	CCTCTTTCAGGTTGTTTTTGAT---ATCCTGCATGTTAATGGGTTTA	GNAS---GNAS	CDS---CDS	20---20	57478610	57470710	-1	1	17	4	yes	CGCCTCTTTCAGGTTGTTTTTGATATCCTGCATGTTAATGGGTTTAATGG
BT474	GGGGCGCCAGACCGAAATCGGC---CGGCCGGGACCCAGGCCTTTCA	H2AFX---H2AFX	UTR---UTR	11---11	118965049	118965022	1	-1	2	4	yes	CGCAGAAGGGGCGCCAGACCGAAATCGGCCGGGACCCAGGCCTTTCACAT
BT474	GCGTTGTCTGCCCCCACTCTTT---TCTTTTTGTCATGGTATTCTAT	PIP4K2B---PIP4K2B	UTR---UTR	17---17	36923444	36923531	-1	-1	4	3	yes	CAAGCGTTGTCTGCCCCCACTCTTTTTGTCATGGTATTCTATTTGGTCTG
BT474	AAGGCCTCTTACACACTCTCTC---CTCATCTAGGCATTGCGTTTGC	MED24---MED24	INTRON---INTRON	17---17	38190211	38190153	1	1	2	3	yes	TGCTGAAGGCCTCTTACACACTCTCTCATCTAGGCATTGCGTTTGCTGCC
BT474	TCCATGTAGGCGTTATCCAGCG---CAGCGGCACTGCAGAGGTGGAG	PKM2---RP3-380B8.1	CDS---UTR	15---6	72502150	5973018	1	1	9	1	yes	CACTTTTCCATGTAGGCGTTATCCAGCGGCACTGCAGAGGTGGAGCTGAA
BT474	GACACTCCCCTAACATATTTGG---GGGAAGAGGAAGAACGTCTGAG	MAN1A2---MAN1A2	INXON---INXON	1---1	117948267	117944806	1	1	4	3	yes	GGAAAGGACACTCCCCTAACATATTTGGGAAGAGGAAGAACGTCTGAGAA
BT474	GACAACCTTGATTTCAGTGTGG---GGGAAGAGGAAGAACGTCTGAG	MAN1A2---MAN1A2	INXON---INXON	1---1	117957453	117944806	1	1	4	3	yes	AGACAACCTTGATTTCAGTGTGGGAAGAGGAAGAACGTCTGAGAAATAAA
BT474	AGGCAGGCAGGGAAAGTAGAAA---AGAAACTACTTCTAGCAGGGGG	NIPSNAP1---NIPSNAP1	UTR---UTR	22---22	29951738	29951691	1	1	4	5	yes	GGAGGCAGGCAGGGAAAGTAGAAACTACTTCTAGCAGGGGGAGGGAGGCA
BT474	TGCTTTCACGGTCTGTATTCGT---TCGTGAGGCCCCGCTTTCACGG	AC064836.1---HFM1	UTR---INTRON	2---1	203211020	91852971	1	1	61	1	yes	CTGCTTTCACGGTCTGTATTCGTGAGGCCCCGCTTTCACGGTCTGTATTC
BT474	GCAGAGGGGGAGCCACCACAGG---GAATCATATACAGAAACAAAAT	ABL1---ABL1	UTR---UTR	9---9	133762930	133762990	-1	-1	4	3	yes	GAGAAGCAGAGGGGGAGCCACCACAGGGAATCATATACAGAAACAAAATG
BT474	GTGAGGAAAGGAGGTACTGTAG---AGAATTATTTTGAGTATTCAGT	PTRH2---BCAS3	UTR---INTRON	17---17	57784731	59315044	-1	-1	11	3	yes	CGCGAGTGAGGAAAGGAGGTACTGTAGAATTATTTTGAGTATTCAGTGTC
BT474	GAAGCTGTGCAAGCTATATCTA---CTATGTTCAATGGCCAGCTGCT	CTDSPL2---HNRNPM	UTR---CDS	15---19	44741086	8532418	-1	1	33	1	yes	TGAAGCTGTGCAAGCTATATCTATGTTCAATGGCCAGCTGCTATTTGATA
BT474	TCTGCCTCTGCGGGGGTCGGGG---GGGGAAGTAACATGATAAACAT	FADS1---FADS1	INTRON---INTRON	11---11	61634715	61634783	-1	-1	16	3	yes	GGTTCATTCTGCCTCTGCGGGGGTCGGGGAAGTAACATGATAAACATTAC
BT474	CTGAGGTGAGGATATCTGGGGG---GGGGGAGGGGAGGAGTTTGCAA	KIAA0319L---KIAA0319L	UTR---UTR	1---1	35900275	35900220	1	1	2	3	yes	GAGGCCCTGAGGTGAGGATATCTGGGGGAGGGGAGGAGTTTGCAAAAAAA
BT474	CTCGGGGTTGTCAATTTCTGGG---CTGGGATCGGGAGAATACTCGG	CALR---CALR	CDS---CDS	19---19	13051613	13051651	-1	-1	12	5	yes	CGGGAGAATACTCGGGGTTGTCAATTTCTGGGATCGGGAGAATACTCGGG
BT474	GGTGAGGGGTTGAGAAGACAGG---ACAGGGAAAACAACACACTCCT	MKRN1---MKRN1	UTR---UTR	7---7	140154179	140154128	1	1	3	3	yes	TCAGGGAAAGGTGAGGGGTTGAGAAGACAGGGAAAACAACACACTCCTCA
BT474	TGTTGGTCTTGTTCTTGCGTAG---GTAGTACCGCAAGGCCCGGCTG	ELK1---ELK1	CDS---CDS	X---X	47500698	47500639	1	1	2	3	yes	CGTAATTCATGTTGGTCTTGTTCTTGCGTAGTACCGCAAGGCCCGGCTGA
BT474	AGGCCTGCTGCCCACCCATCCC---TCCCCGTTCAGGCCTGCTGCCC	PAK4---PAK4	INTRON---INTRON	19---19	39641500	39641470	1	1	2	5	yes	GTTCAGGCCTGCTGCCCACCCATCCCCGTTCAGGCCTGCTGCCCACCCAT
BT474	CCCATCTCTCAGGACCGACTGA---TGAACCATGTTCAACTGCTGTT	AC006368.1---CDC27P1	UTR---INTER_REMOTE	2---2	230045610	133038596	1	1	84	3	yes	CGCCCATCTCTCAGGACCGACTGAACCATGTTCAACTGCTGTTCACATGG
BT474	CCAACATTGACAAGAAGTTCTC---CCTCCGCGATGCGCTGCTTCAT	FAM50A---FAM50A	CDS---INXON	X---X	153674017	153672693	1	-1	3	4	yes	TGAAATCCAACATTGACAAGAAGTTCTCCTCCGCGATGCGCTGCTTCATC
BT474	GATGTCGGTGAGGATGTTGGGG---GGTACTGCACACCCTTGGTGAT	EEF2---EEF2	CDS---CDS	19---19	3977909	3977869	1	1	10	5	yes	CTTGGTGATGTCGGTGAGGATGTTGGGGTACTGCACACCCTTGGTGATGT
BT474	TAAAGGATGCGTAGGGATGGGA---GGGATCGTTGACCTCGTCTGTT	RP5-857K21.4---RP5-857K21.4	INTRON---INTRON	1---1	568368	568414	-1	-1	118	5	yes	TCTGTTATGTAAAGGATGCGTAGGGATGGGATCGTTGACCTCGTCTGTTA
BT474	TGCGGCGTATTCGATGTTGAAG---TGAAGAATAGGGCGAAGGGGCC	RP5-857K21.4---RP5-857K21.4	INTRON---INTRON	1---1	564485	564528	-1	-1	92	5	yes	GGGCCTGCGGCGTATTCGATGTTGAAGAATAGGGCGAAGGGGCCTGCGGC
BT474	TTGATTTTCTGCAGTCCTCTGT---ACGTTGGTCCTGAAGGAGGATA	ASAH1---ASAH1	CDS---INXON	8---8	17933092	17933047	1	1	14	5	yes	GTTGATTTTCTGCAGTCCTCTGTACGTTGGTCCTGAAGGAGGATAGGTTG
BT474	GCTGGGGTATGCCCGATGCCCC---GCCCCTATGACGGTGTGTGACC	TIGD5---TIGD5	CDS---CDS	8---8	144681958	144681982	-1	1	2	4	yes	GGGGCCTGCTGGGGTATGCCCGATGCCCCTATGACGGTGTGTGACCAGGC
BT474	TTAATAGTTGCTCCTTTGGGTC---GGTCAAACCACCGTCCAAGTCA	MEX3C---MEX3C	UTR---UTR	18---18	48703672	48703727	1	-1	4	4	yes	TTTTAATAGTTGCTCCTTTGGGTCAAACCACCGTCCAAGTCAGGGTCCCT
BT474	TGCTGGCTGGGTTCCCTGAGGC---GAGGCAAGGCTGCTGCTGCTGT	CHCHD2---CHCHD2	CDS---CDS	7---7	56170701	56170659	1	1	14	5	yes	TGCTGTGCTGGCTGGGTTCCCTGAGGCAAGGCTGCTGCTGCTGTGCTGGC
BT474	GGGGCAGGCAGGAGGCAGGTCC---CCAGGCCCATGCTCCACCCCGG	MAPK3---MAPK3	INXON---UTR	16---16	30126029	30125926	1	1	11	3	yes	GGAGAGGGGCAGGCAGGAGGCAGGTCCAGGCCCATGCTCCACCCCGGCCT
BT474	GCCGACTGTGGGGTGGTGCTGG---GCTGGAAGAGGGCTGGGGCTGG	SUPT6H---SUPT6H	CDS---CDS	17---17	27028070	27028119	-1	-1	2	5	yes	GCCTGGGCCGACTGTGGGGTGGTGCTGGAAGAGGGCTGGGGCTGGGCCTG
BT474	AGCAGCAGGGGGGAAAGGGCAG---GGCAGGAAGCGGTGGCAGCAGC	SUPT6H---SUPT6H	UTR---UTR	17---17	27029181	27029218	-1	-1	2	5	yes	CAGCAGCAGGGGGGAAAGGGCAGGAAGCGGTGGCAGCAGCAGGGGGGAAA
BT474	CTCAGCTCCAGGGCCACGGCTG---GGCTGGTGACCACATCACTGCT	GPAA1---GPAA1	CDS---CDS	8---8	145139081	145139122	-1	-1	3	5	yes	CATCACTGCTCAGCTCCAGGGCCACGGCTGGTGACCACATCACTGCTCAG
BT474	GAGAAAACGTGAGAAACATAAG---AGAGAAGATGGCGAATTAGAAG	ZC3H6---ZC3H6	CDS---INXON	2---2	113057605	113057423	1	1	4	3	yes	CAAAAGGAGAAAACGTGAGAAACATAAGAGAAGATGGCGAATTAGAAGAT
BT474	TGAGTAGGTTTCTGAGGATGCA---ATGCAGAGTGTCAACTTCAATT	MAGED2---MAGED2	UTR---UTR	X---X	54842352	54842425	-1	-1	6	3	yes	CTGTGTTGAGTAGGTTTCTGAGGATGCAGAGTGTCAACTTCAATTGATTG
BT474	TGTTGTCTAACTACTCTCCTTG---GCCTGCTCCGTGGCTGACGTGT	METTL22---METTL22	INTRON---INTRON	16---16	8739883	8739843	1	1	4	5	yes	ACGTGTTGTCTAACTACTCTCCTTGCCTGCTCCGTGGCTGACGTGTTGTC
BT474	GAAAGAGAGAGAAGAGTTGCAA---TGCAACACTTGGAAGAGTTAAA	BTRC---BTRC	UTR---UTR	10---10	103313755	103313643	-1	1	2	4	yes	GAAGAAAGAGAGAGAAGAGTTGCAACACTTGGAAGAGTTAAATGCTGTTC
BT474	AGCATGGCCCGGGGGTCGGCGG---GGGTGGCTGGGGGGGGGGGGGG	GUSB---CPSF1	CDS---UTR	7---8	65447151	145625549	-1	-1	9	1	yes	CGGGAAGCATGGCCCGGGGGTCGGCGGGTGGCTGGGGGGGGGGGGGGGGG
BT474	TTCCCCCTGGATCTGAGCTCAG---CTCAGTTTTATTGACTTCCAGC	DNAJB2---DNAJB2	UTR---UTR	2---2	220151563	220151608	-1	-1	2	5	yes	CTTCCAGCATTTCCCCCTGGATCTGAGCTCAGTTTTATTGACTTCCAGCA
BT474	GTGCGGGTGCGAATCTGGAGCC---GAGCCCGGAAGCTCTGGGATAT	C14orf21---C14orf21	CDS---CDS	14---14	24769306	24769330	-1	1	2	4	yes	CGGGCTCAGGTGCGGGTGCGAATCTGGAGCCCGGAAGCTCTGGGATATTT
BT474	GACGGCTTGGGCTGGTTCTTCT---CTTCTCCATGCGGAACTCCTCT	LRPAP1---LRPAP1	CDS---CDS	4---4	3534026	3533965	1	1	3	3	yes	GGGGACGGCTTGGGCTGGTTCTTCTTCTCCATGCGGAACTCCTCTCCGGA
BT474	TACCTCTTAGAAAGGGCAAAAA---AAAAACCCTTTTAGTTTTAAAG	GREB1---GREB1	UTR---UTR	2---2	11781229	11781265	1	-1	3	4	yes	CCCTACCTCTTAGAAAGGGCAAAAACCCTTTTAGTTTTAAAGAAAGCTTC
BT474	TGCTAGCTGGGCACAGAGGAGG---GAGGGGATGAGTTTTAAAGGAT	PCGF5---PCGF5	UTR---UTR	10---10	92987584	92987634	-1	-1	2	3	yes	GGTAACTGCTAGCTGGGCACAGAGGAGGGGATGAGTTTTAAAGGATGGGT
BT474	AGAGCCGCTGCATGCCACCCCT---CCTTGAGTGGAAGCCGGACAAA	CIAO1---CIAO1	UTR---CDS	2---2	96935003	96935072	-1	-1	3	3	yes	GTCAGAGCCGCTGCATGCCACCCCTTGAGTGGAAGCCGGACAAAGTACAG
BT474	GGAGTGCGTGGGGGACCGGCTG---GGTGGGGGGGGGGGGGGGCGGT	WDR6---POLR2J3	CDS---INTRON	3---7	49044956	102213196	1	-1	9	1	yes	GGGTCTGGAGTGCGTGGGGGACCGGCTGGTGGGGGGGGGGGGGGGCGGTG
BT474	GCAATGCTGGGAACAAAAGACT---AGACTATCAACCATTGATGAAT	RP11-478B9.3---RACGAP1	UTR---INXON	12---12	45458711	50398088	-1	-1	10	3	yes	AGCAATGCTGGGAACAAAAGACTATCAACCATTGATGAATCTGGTTCCAT
BT474	CTGAAGGTCGGAGGAGTTAGTC---TAGTCAACAGCAAGTCTTTGTT	SLC3A2---SLC3A2	CDS---CDS	11---11	62652663	62652730	-1	-1	5	3	yes	CAGGATCTGCTGAAGGTCGGAGGAGTTAGTCAACAGCAAGTCTTTGTTGG
BT474	GCCACCACTACAACCCAAACAT---ATCCAGTCCATCACTGGCACCT	TAF11---TAF11	UTR---CDS	6---6	34846444	34847836	-1	-1	2	3	yes	GAGAAATGCCACCACTACAACCCAAACATCCAGTCCATCACTGGCACCTC
BT474	GGAATGTGAGGGGAGTGGGTCC---GTCCATGGGCCTGTGGAATGTG	SNX22---SNX22	UTR---UTR	15---15	64448119	64448084	1	1	15	5	yes	GGCCTGTGGAATGTGAGGGGAGTGGGTCCATGGGCCTGTGGAATGTGAGG
BT474	GCCGTGGAGGCTATGGAGGTGG---GGGGCCGGGGGGGGGGGGGGCG	FUS---CNPY1	CDS---INTRON	16---7	31201625	155308008	1	-1	11	1	yes	CCATGGGCCGTGGAGGCTATGGAGGTGGGGGCCGGGGGGGGGGGGGGCGG
BT474	ACAGGGTATGTTAGAATGCAGG---GCAGGAAAAAAATCCAAATGAT	RCOR1---RCOR1	UTR---UTR	14---14	103194200	103194314	-1	-1	3	3	yes	TGGGAACAGGGTATGTTAGAATGCAGGAAAAAAATCCAAATGATGCAAAC
BT474	GCTCGGCTGCGCTTTTATGCTC---TGCTCTGGACGTCTGCTCAGAA	HSPB1---HSPB1	CDS---CDS	7---7	75931957	75932016	-1	-1	3	3	yes	GGCGCTGGGCTCGGCTGCGCTTTTATGCTCTGGACGTCTGCTCAGAAAAG
BT474	TGAACCCACAGCAGACCCCACC---CCACCTCCTGGCTGGTTTACCT	YKT6---YKT6	UTR---UTR	7---7	44253356	44253385	-1	1	2	4	yes	GGAGTCCTCTGAACCCACAGCAGACCCCACCTCCTGGCTGGTTTACCTGC
BT474	CTCGGTCAGCCAGGACCATGGC---GGCGTGGTTTGCATTGATGAAT	MCM3---MCM3	CDS---CDS	6---6	52141250	52141229	1	-1	3	4	yes	GCCTCGGTCAGCCAGGACCATGGCGTGGTTTGCATTGATGAATTTGACAA
BT474	CCTGGAGCGGCCGCCTTCCAGC---CTTCTCAGATGAAGTAAGCTGG	CBFA2T2---IKZF3	CDS---INTRON	20---17	32078106	37963135	1	1	2	1	yes	TCCCTGGAGCGGCCGCCTTCCAGCCTTCTCAGATGAAGTAAGCTGGAGAG
BT474	ATGAGGGAACACCAGACTTGGC---TGGCCCCTTGTCCACCCCTCTC	UBA1---UBA1	UTR---UTR	X---X	47074423	47074348	-1	1	4	4	yes	GGATGATGAGGGAACACCAGACTTGGCCCCTTGTCCACCCCTCTCCACAC
BT474	ACCTGATGACAAAGGAGACAAA---AAAAGAACCAGCAGCAGCAGCA	CDK8---RSF1	CDS---INTRON	13---11	26975483	77530492	1	1	5	1	yes	AGAAGAACCTGATGACAAAGGAGACAAAAAGAACCAGCAGCAGCAGCAGG
BT474	GATGTGGTGCGTGGGGATGATG---GATGAAGAAGAAGATGAGCGCG	WFS1---WFS1	UTR---UTR	4---4	6302472	6302517	-1	-1	5	5	yes	GTTGATGTGGTGCGTGGGGATGATGAAGAAGAAGATGAGCGCGTTGATGT
BT474	AAAGCTGTGGTTCAAGCAGAAG---AAGGTCAAACTCCTCTTTGCTG	TADA1---TADA1	CDS---CDS	1---1	166839054	166839030	-1	1	2	4	yes	CTAAAGCTGTGGTTCAAGCAGAAGGTCAAACTCCTCTTTGCTGATCTTCT
BT474	CAGAGGTAAAGAAAACCTCAGG---GGGGGCTATTTTATGCCGGCTC	RPL37---RPL37	UTR---UTR	5---5	40826853	40826832	1	-1	2	4	yes	CCCAGAGGTAAAGAAAACCTCAGGGGGCTATTTTATGCCGGCTCTCTCCT
BT474	GCTGAAGATGAAGGCCCAGGCA---CACCTGGGCCACCCCTGTTGGG	TAF6L---TMEM223	UTR---INTRON	11---11	62554026	62554054	1	-1	2	4	yes	CGACTGCTGAAGATGAAGGCCCAGGCACCTGGGCCACCCCTGTTGGGCTC
BT474	ACCAGGTGGTGAATGAGGGCTG---CTGAAGCACGTCTGGGACCAGG	MLEC---MLEC	UTR---UTR	12---12	121134508	121134545	-1	-1	11	5	yes	TGGGACCAGGTGGTGAATGAGGGCTGAAGCACGTCTGGGACCAGGTGGTG
BT474	TGAGGCGTATTATACCATAGCC---AGCCCCCATCGCTGGGTCAATA	PCBD2---MTND4P12	INTRON---UTR	5---5	134263008	134263060	1	-1	33	4	yes	GAATGAGTGTGAGGCGTATTATACCATAGCCCCCATCGCTGGGTCAATAG
BT474	GGGCTAGGCTACACAGGACGGC---CGTCAAAGGCGACAATGTGGGT	ITFG3---ITFG3	CDS---CDS	16---16	314041	314714	-1	-1	8	3	yes	TCGGGAGGGCTAGGCTACACAGGACGGCGTCAAAGGCGACAATGTGGGTA
BT474	GGCCCTGTCTGGGCCAGAACTG---GGATGTCAGGCCCTGTCTGGGC	LONP1---LONP1	UTR---UTR	19---19	5691987	5692016	-1	-1	13	5	yes	TCAGGCCCTGTCTGGGCCAGAACTGGATGTCAGGCCCTGTCTGGGCCAGA
BT474	ACCCCAACGTTTCAAAAATGCT---CTCCTGGTCTGTAGACCACATC	RERE---RERE	INXON---CDS	1---1	8716501	8716031	1	1	4	3	yes	AACAACCCCAACGTTTCAAAAATGCTCCTGGTCTGTAGACCACATCATCT
BT474	CAGGTGGAAATAACAGAGTAGG---GTAGGGCCATTTAACTTCCATT	DHX40---DHX40	UTR---UTR	17---17	57685355	57685382	-1	1	2	4	yes	CCTACCCAAACAGGTGGAAATAACAGAGTAGGGCCATTTAACTTCCATTA
BT474	CGCTTTCACGGTCTGTATTCGT---TCGTGAGGCCCCGCTTTCACGG	HFM1---HFM1	INTRON---INTRON	1---1	91853003	91852971	1	1	61	5	yes	CCGCTTTCACGGTCTGTATTCGTGAGGCCCCGCTTTCACGGTCTGTATTC
BT474	AGGGTGGGGAGGGAAGGAGGAG---AGGAGGCAAGCCATGAAGGGTG	DHRS11---DHRS11	UTR---UTR	17---17	34956644	34956681	-1	-1	2	5	yes	GCCATGAAGGGTGGGGAGGGAAGGAGGAGGCAAGCCATGAAGGGTGGGGA
BT474	ATTTCGGAGATGTAGACCTGCC---TGCCGACGACGACCATTAGCTG	SLC2A8---SLC2A8	INXON---CDS	9---9	130162180	130162263	-1	-1	2	3	yes	GCGATTTCGGAGATGTAGACCTGCCGACGACGACCATTAGCTGCACACAG
BT474	GGGGTCATCTCTTTTCTGGCAT---GCATGATATTGTTAGCCAAAAG	KIAA1217---KIAA1217	CDS---CDS	10---10	24832448	24832398	-1	1	2	4	yes	CGGGGGGTCATCTCTTTTCTGGCATGATATTGTTAGCCAAAAGGGAGAAG
BT474	TATTTGGCCTGGTTGCAGAGGG---AGGGAACCAATGGGAAACATCT	RP11-27I1.2---RP11-27I1.2	INTRON---INTRON	9---9	123606252	123606281	-1	1	2	4	yes	TTGTAGATGTATTTGGCCTGGTTGCAGAGGGAACCAATGGGAAACATCTG
BT474	GAGAGGAAGAACGAGAGGAAGA---AAGACACCCCCCCCCTTTAAAT	IGFBP5---IGFBP5	UTR---UTR	2---2	217541182	217541266	-1	-1	9	3	yes	AAGGGAAGAGAGGAAGAACGAGAGGAAGACACCCCCCCCCTTTAAATGGT
BT474	CTCCATGACAAAGCAGAGGCGG---GGCGGGGGGGGGGGTGGGGGGA	AKT1---CHURC1	CDS---INTRON	14---14	105240287	65394447	1	-1	18	4	yes	CGTTGGCGTACTCCATGACAAAGCAGAGGCGGGGGGGGGGGTGGGGGGAG
BT474	CAGGTGCAAACTGGAGAGGCCT---CTGTTGTTCCATTGAAGCCGAC	PKM2---PKM2	UTR---UTR	15---15	72491524	72491582	1	-1	12	4	yes	GGACAGGTGCAAACTGGAGAGGCCTGTTGTTCCATTGAAGCCGACTCTGG
BT474	AATGAGCAGTGTACGACCATGC---CATGCTTTCCAGTCACACCTGT	SRSF6---SRSF6	UTR---UTR	20---20	42091163	42091211	-1	-1	2	5	yes	CCTGTGGCACAATGAGCAGTGTACGACCATGCTTTCCAGTCACACCTGTG
BT474	CGGCATCACTCGGGGGCTGCTT---TGCTTTTGATGAAGGATAGCAT	RNF213---RNF213	CDS---CDS	17---17	78313318	78313369	-1	-1	2	3	yes	GGCGGCATCACTCGGGGGCTGCTTTTGATGAAGGATAGCATCGTTAGGGG
BT474	CTCGCTGAGTGGGTGATATGTG---TGTGGAGAGGATCCGTATGACT	ACACA---ACACA	UTR---UTR	17---17	35444318	35444271	1	1	5	5	yes	CTGCTCGCTGAGTGGGTGATATGTGGAGAGGATCCGTATGACTTCTGCTC
BT474	CGGGGCTCCCGCCGGCTTCTCC---TCTCCCCGGGGCTCCCGCCGGC	AC116340.1---AC116340.1	UTR---UTR	5---5	71146767	71146794	-1	-1	73	5	yes	CCGGGGCTCCCGCCGGCTTCTCCCCGGGGCTCCCGCCGGCTTCTCCGGGA
BT474	AAGGCCTCTGCTGGGGTGGCTG---GGGGGGGGGCGGGGGGGGGTGG	SS18---INSC	CDS---INTRON	18---11	23612397	15202230	1	1	9	1	yes	TCCATAAGGCCTCTGCTGGGGTGGCTGGGGGGGGGGCGGGGGGGGGTGGT
BT474	GCACCGCAGCTCATCTACCAGG---GAGTGGCGGGGGGGGGGGGGGG	ERBB2---RP11-328K4.1	CDS---INTRON	17---4	37883255	104227319	1	1	228	1	yes	CCACAGGCACCGCAGCTCATCTACCAGGAGTGGCGGGGGGGGGGGGGGGG
BT474	TGCTGACTGCAGATGCTTCCTC---CATCTTTGATTTGAACTGTAAA	CHD8---CHD8	CDS---INXON	14---14	21860757	21860664	1	1	5	3	yes	CCGCTGTGCTGACTGCAGATGCTTCCTCATCTTTGATTTGAACTGTAAAC
KPL4	TCTGCAATAGATGACACTGATG---TGTTTTTAAAAAAAGGAGTAAA	STYX---STYX	UTR---UTR	14---14	53238014	53238038	1	-1	2	4	yes	GGACTTCTGCAATAGATGACACTGATGTTTTTAAAAAAAGGAGTAAAACC
KPL4	GGCCAACCGAGGCTCCGCGGCG---GCTGCCGTATCGTTCCGCCTGG	AL161626.1---AC079949.1	UTR---UTR	9---12	79186658	127650890	-1	1	6284	1	yes	ATCCGAGGCCAACCGAGGCTCCGCGGCGCTGCCGTATCGTTCCGCCTGGG
KPL4	CCACGTCTGATCTGAGGTCGCG---GCGACCCGCTGAATTTAAGCAT	UNC45B---UNC45B	INTRON---INTRON	17---17	33478274	33478253	1	-1	199	4	yes	CGGGTCGCCACGTCTGATCTGAGGTCGCGACCCGCTGAATTTAAGCATAT
KPL4	AAGAAGAGTTGATGTTTTTTTT---TGTGGGCACCAGAACTAGCACC	DSTN---DSTNP1	CDS---UTR	20---21	17581686	48073624	1	-1	18	1	yes	AAAAGAAGAGTTGATGTTTTTTTTTGTGGGCACCAGAACTAGCACCTCTG
KPL4	ACTCTGGGGAGACTGGGAAGGT---GTTGCTGAGACAAGAAAGCCTA	MYL6---MYL6	UTR---UTR	12---12	56555201	56555290	-1	-1	7	3	yes	GCACGGACTCTGGGGAGACTGGGAAGGTTGCTGAGACAAGAAAGCCTAGG
KPL4	TCTGCTGCAGAAATGTAAAAGG---AGGTCAGAAGGCAGCTTCCCCA	CTC-340D7.1---C9orf129	INTRON---INTRON	5---9	68167434	96097587	1	1	1	1	yes	CTCTGCTGCAGAAATGTAAAAGGTCAGAAGGCAGCTTCCCCAGGTCACTA
KPL4	ACTGTGGGGTCCTCACTGTACC---GTACCCCTGCCCTCTGAGACTG	ERBB2---ERBB2	CDS---CDS	17---17	37883719	37883739	-1	1	8	4	yes	GGGGTACTGTGGGGTCCTCACTGTACCCCTGCCCTCTGAGACTGATGGCT
KPL4	GGCCAGGGGTTGGTGGCTTCCT---CCTCTGCTTTCTCCGGGCCAGG	C15orf39---C15orf39	UTR---UTR	15---15	75503208	75503244	-1	-1	2	5	yes	CGGGCCAGGGGTTGGTGGCTTCCTCTGCTTTCTCCGGGCCAGGGGTTGGT
KPL4	CGTATCCTGTGTATAGTGCCAT---GCCATGATGTGCTGGGGCATGA	SPTSSA---SPTSSA	UTR---UTR	14---14	34904483	34904437	1	1	3	5	yes	TGAAGACGTATCCTGTGTATAGTGCCATGATGTGCTGGGGCATGAAGACG
KPL4	CCCGGGTCACGCGTGGGTCCTC---CAGAAACTCATCTCGAATGAAG	GNAS---GNAS	CDS---CDS	20---20	57485405	57485455	-1	-1	35	3	yes	GGCCCGGGTCACGCGTGGGTCCTCAGAAACTCATCTCGAATGAAGTACTT
KPL4	GTGCACCCCGAGGAGGCCCGGC---GCGGGGCAGGCTGTGAGTCCCC	C5orf38---IRX2	CDS---INTRON	5---5	2752333	2752310	1	-1	2	4	yes	CCGCTGTGCACCCCGAGGAGGCCCGGCGGGGCAGGCTGTGAGTCCCCTAA
KPL4	GAAGAGGAAGCACTGATGTCCC---CCCCAGGGCTGGAAGGAGACCA	TNK2---TNK2	UTR---UTR	3---3	195590372	195590412	1	-1	2	4	yes	GTGGAAGAGGAAGCACTGATGTCCCCCCAGGGCTGGAAGGAGACCAAGGG
KPL4	CCAAATAATTATTAGAACCTCC---CCGCCCCCTGTATCATACCTAG	GOLGA2---GOLGA2	UTR---UTR	9---9	131018254	131018302	1	-1	4	4	yes	CCCAGCCCCAAATAATTATTAGAACCTCCGCCCCCTGTATCATACCTAGC
KPL4	GAAGCTGTGCAAGCTATATCTA---CTATGTTCAATGGCCAGCTGCT	CTDSPL2---HNRNPM	UTR---CDS	15---19	44741086	8532418	-1	1	16	1	yes	CTGAAGCTGTGCAAGCTATATCTATGTTCAATGGCCAGCTGCTATTTGAT
KPL4	GGAGGAACGGGGGGCGGGAAAG---AGGTCCGCGCAGTCCGCCCGGA	DLG2---AP003035.1	INTRON---UTR	11---11	85195233	85195190	-1	1	115	4	yes	CGGGAGGAACGGGGGGCGGGAAAGGTCCGCGCAGTCCGCCCGGAGGATTC
KPL4	ACGTATTGAAATCTACCTTCTC---TTCTCAATCAGCACGGCCCTGC	CHURC1---CHURC1	INTRON---INTRON	14---14	65409389	65409340	1	1	2	5	yes	CTGCCCCGGAACGTATTGAAATCTACCTTCTCAATCAGCACGGCCCTGCC
KPL4	AAGGGATGGAAAGGCACACAGC---AGCGCAAGCAGGAGAGAGAACC	TSC22D1---TSC22D1	UTR---UTR	13---13	45008470	45008401	1	1	2	3	yes	GGAGCCGGAAGGGATGGAAAGGCACACAGCGCAAGCAGGAGAGAGAACCC
KPL4	CCCATCTCTCAGGACCGACTGA---TGAACCATGTTCAACTGCTGTT	AC006368.1---CDC27P1	UTR---INTER_REMOTE	2---2	230045610	133038596	1	1	44	3	yes	GCCCATCTCTCAGGACCGACTGAACCATGTTCAACTGCTGTTCACATGGA
KPL4	GCTGGGGGATCGGGGGACAGGG---CAGGGGCTCCCATACACTGTGG	LY6E---LY6E	UTR---UTR	8---8	144103215	144103289	-1	-1	8	3	yes	CCCTTCCTGAGCTGGGGGATCGGGGGACAGGGGCTCCCATACACTGTGGG
KPL4	GGGACAGGGGTGGCTTCTCAAG---GTGCAGGGCATTGGCCTGGCTC	MLL2---MLL2	CDS---CDS	12---12	49444902	49444836	1	1	2	3	yes	GCCGAGGGGACAGGGGTGGCTTCTCAAGTGCAGGGCATTGGCCTGGCTCC
KPL4	GACCTGTTACACTGTTTGTTGA---TTGATGGAGATAGTGGTCCTCA	CD47---CD47	UTR---UTR	3---3	107765500	107765554	1	-1	2	4	yes	AGGACCTGTTACACTGTTTGTTGATGGAGATAGTGGTCCTCATTCTTGGG
KPL4	AAACTTTCAGATGGAGTGGCTG---CTGGGGTGGAGGGTGGGGGGGG	HSPD1---PNPLA4	CDS---INTRON	2---X	198353733	7883334	-1	1	21	1	yes	GGCTTGCAAAACTTTCAGATGGAGTGGCTGGGGTGGAGGGTGGGGGGGGG
KPL4	CTGGGGATGGGGAGGAAATGGG---GAGATTCGATTTGGTTGCCAGG	FAM127B---FAM127B	UTR---UTR	X---X	134185236	134185148	1	1	2	3	yes	GTCTCTGGGGATGGGGAGGAAATGGGAGATTCGATTTGGTTGCCAGGCAC
KPL4	GGCAGGCTGAGGTGAGCTGGGG---GGGGACATCTCTCTTCAAGGCT	GRN---GRN	CDS---CDS	17---17	42429026	42429078	-1	-1	3	3	yes	GTGGGTCTGGCAGGCTGAGGTGAGCTGGGGACATCTCTCTTCAAGGCTTG
KPL4	ATTCAAATGCGAGATCTTGAGG---GAGGTTTGAGAAATGACTTGAA	NAA15---NAA15	CDS---CDS	4---4	140262214	140258073	1	1	2	3	yes	CAGATTCAAATGCGAGATCTTGAGGTTTGAGAAATGACTTGAAGAGTCAT
KPL4	GGGGATGACTGTGGTGGCATAG---CATAGTATGTATAGACCCTGGG	TMEM165---TMEM165	CDS---CDS	4---4	56283248	56283288	-1	-1	4	5	yes	CTGGGGATGACTGTGGTGGCATAGTATGTATAGACCCTGGGGATGACTGT
KPL4	GGAATGTGAGGGGAGTGGGTCC---GTCCATGGGCCTGTGGAATGTG	SNX22---SNX22	UTR---UTR	15---15	64448119	64448084	1	1	21	5	yes	CCTGTGGAATGTGAGGGGAGTGGGTCCATGGGCCTGTGGAATGTGAGGGG
KPL4	CTTCTTTTCCTCCATCGCCGCC---CCTTTTTTTCCTTCTGCACTAC	TSPYL4---TSPYL4	UTR---UTR	6---6	116574661	116574618	1	1	2	5	yes	CTACCTTCTTTTCCTCCATCGCCGCCTTTTTTTCCTTCTGCACTACCTTC
KPL4	CACTTGAGCTTCCCTAGGACCA---GACCACGCCCCTGACCATCGAA	CCND3---CCND3	CDS---CDS	6---6	41905118	41908176	1	-1	2	4	yes	CCCACTTGAGCTTCCCTAGGACCACGCCCCTGACCATCGAAAAACTGTGC
KPL4	GGGAGCAGGGGGGCGGGGACAG---CAGACAGGACAGACAGACGGGA	TACC3---TACC3	UTR---UTR	4---4	1746754	1746793	-1	-1	2	5	yes	CGGGAGCAGGGGGGCGGGGACAGACAGGACAGACAGACGGGAGCAGGGGG
KPL4	GTTTGGTGGCTGAGGGCGTTTC---GTTTCTGATGAAATGCTAGTTG	FBXO11---FBXO11	INTRON---INTRON	2---2	48026073	48026119	-1	-1	2	5	yes	CTTGTTTGGTGGCTGAGGGCGTTTCTGATGAAATGCTAGTTGCTTGTTTG
KPL4	ACCAGGTGGTGAATGAGGGCTG---CTGAAGCACGTCTGGGACCAGG	MLEC---MLEC	UTR---UTR	12---12	121134508	121134545	-1	-1	6	5	yes	CTGGGACCAGGTGGTGAATGAGGGCTGAAGCACGTCTGGGACCAGGTGGT
KPL4	GCAGGCAGGACAATTCAAGACA---CAAAGTGTGGTCATGCAGGCAG	EAPP---EAPP	CDS---CDS	14---14	34993952	34993917	1	1	2	5	yes	GGTCATGCAGGCAGGACAATTCAAGACAAAGTGTGGTCATGCAGGCAGGA
KPL4	GCGGCGGGAGTGTCCGCGGTGG---GGTGGGGGCGGGGGGAGGGGGG	PAK4---RP5-961K14.2	UTR---INTER_REMOTE	19---X	39616471	95309909	1	-1	2	1	yes	GTTCAACATGGCGGCGGGAGTGTCCGCGGTGGGGGCGGGGGGAGGGGGGG
KPL4	GAGGTGTAGGCCCAAAACTGCC---GCCCTCGCTCGCCTCGCGCCGG	PCBP1-AS1---PCBP1	INTRON---UTR	2---2	70314778	70314758	-1	1	2	4	yes	GGGAGGTGTAGGCCCAAAACTGCCCTCGCTCGCCTCGCGCCGGCAGTTTT
KPL4	AAGAGGATGGCTATGGCACACC---CCAACAGGACTGCAAAGAGGAT	AL162431.1---AL162431.1	INTRON---INTRON	1---1	180945769	180945734	1	1	2	5	yes	CTGCAAAGAGGATGGCTATGGCACACCCAACAGGACTGCAAAGAGGATGG
KPL4	ACTCAGCTCCAATTCAAAAGGG---GGGTGCTGCTGTCCCGGCTGCT	SOLH---SOLH	INTRON---INTRON	16---16	594556	594489	-1	1	2	4	yes	TGCCGACACTCAGCTCCAATTCAAAAGGGTGCTGCTGTCCCGGCTGCTTC
KPL4	GGGATGCTTTGAATACTGGATG---GATGCTGTCCATGGGCTTCTCT	C5orf45---SQSTM1	UTR---UTR	5---5	179263559	179263469	-1	1	14	4	yes	CGGGGGATGCTTTGAATACTGGATGCTGTCCATGGGCTTCTCTGATGAAG
KPL4	AAGCCGGTGAGAGAAGTGGTGA---GGTGATTAAGGGAAGATTCCCA	PPP1R1B---PPP1R1B	UTR---UTR	17---17	37792567	37792658	-1	-1	4	3	yes	CCCTGGTAGAAGCCGGTGAGAGAAGTGGTGATTAAGGGAAGATTCCCAAA
KPL4	GTATGCCTTGTTGTTGTTGCAC---TGCACTGCATTGGGTGGTCAGT	KCMF1---KCMF1	CDS---CDS	2---2	85255113	85255157	-1	-1	3	5	yes	GTGGTCAGTTGTATGCCTTGTTGTTGTTGCACTGCATTGGGTGGTCAGTT
KPL4	TGAACAAATGTAGGGATGAACT---GAACTCCAACTCCAACTGGAGA	CENPF---CENPF	CDS---CDS	1---1	214795583	214795504	1	1	2	3	yes	GTTTTGAACAAATGTAGGGATGAACTCCAACTCCAACTGGAGAAAGCAAA
KPL4	GCACCGCAGCTCATCTACCAGG---GAGTGGCGGGGGGGGGGGGGGG	ERBB2---RP11-328K4.1	CDS---INTRON	17---4	37883255	104227319	1	1	102	1	yes	CACAGGCACCGCAGCTCATCTACCAGGAGTGGCGGGGGGGGGGGGGGGGG
KPL4	CATGGGGTGGCAGCACATACCT---TACCTGAACACTTTAAAATCCT	SLC30A6---SLC30A6	UTR---UTR	2---2	32447922	32447985	-1	-1	2	3	yes	GCATGGGGTGGCAGCACATACCTGAACACTTTAAAATCCTATGGGGATGG
KPL4	TGTGATGCTAACTTTATAAGCT---CTTGTCCTGAAGAGTTTGCTGC	C5---C9orf80	INXON---CDS	9---9	123719647	115478740	1	1	2	3	yes	TGGATGTGATGCTAACTTTATAAGCTTGTCCTGAAGAGTTTGCTGCCATT
MCF7	TCCCCACACCACCTGGTGCCTG---CCTGACCAATGCTCTCTGCCCC	KIFC3---KIFC3	INTRON---INTRON	16---16	57832988	57833038	-1	-1	2	3	yes	CCTCCATTCCCCACACCACCTGGTGCCTGACCAATGCTCTCTGCCCCCCT
MCF7	ATTTGGGGTCAGAGATGGTGGG---TGGGAAAATTCTGAGTTCTGGA	RP11-492E3.1---RP11-492E3.1	UTR---UTR	9---9	132266342	132266400	-1	-1	2	3	yes	GCCCAGGGATTTGGGGTCAGAGATGGTGGGAAAATTCTGAGTTCTGGAAC
MCF7	GGCGCTCGGGGGGAGGGGGGAG---GGGAGACGACGACGGCGCTAGC	TPT1---TPT1	CDS---CDS	13---13	45915305	45915217	1	1	10	3	yes	CGGCGCTCGGGGGGAGGGGGGAGACGACGACGGCGCTAGCTTAGCACGAG
MCF7	AAATGACCTATGAGAAAACCAA---CCAAACAGCTGAGCCTATCAGG	CXCR7---CXCR7	INXON---INTRON	2---2	237489067	237488967	-1	1	2	4	yes	AATCAAATGACCTATGAGAAAACCAAACAGCTGAGCCTATCAGGGCCTTG
MCF7	ACTCTGGGGAGACTGGGAAGGT---GTTGCTGAGACAAGAAAGCCTA	MYL6---MYL6	UTR---UTR	12---12	56555201	56555290	-1	-1	12	3	yes	CACGGACTCTGGGGAGACTGGGAAGGTTGCTGAGACAAGAAAGCCTAGGG
MCF7	GACTCTGCCATGCGTTTCTGAA---CTGAAGGGGAGATGGCCCTGAT	AC009228.1---ITSN2	INTRON---CDS	2---2	24440877	24440844	1	-1	2	4	yes	GAAAGCCTGACTCTGCCATGCGTTTCTGAAGGGGAGATGGCCCTGATTTT
MCF7	GCTTCTTCCCAATTTAGTAACT---AACTGAGATGATGTTCCAGCAC	SMAD3---SMAD3	UTR---UTR	15---15	67485805	67485884	1	-1	2	4	yes	CTCGCTTCTTCCCAATTTAGTAACTGAGATGATGTTCCAGCACAGGCCTG
MCF7	GGCTTTCATGGGGGTGGGGTCG---GTCGTGGGAAGTGTCGGCTTTC	NELF---NELF	CDS---CDS	9---9	140348228	140348192	1	1	2	5	yes	GTCGGCTTTCATGGGGGTGGGGTCGTGGGAAGTGTCGGCTTTCATGGGGG
MCF7	CCCGGGTCACGCGTGGGTCCTC---CAGAAACTCATCTCGAATGAAG	GNAS---GNAS	CDS---CDS	20---20	57485405	57485455	-1	-1	125	3	yes	GCCCGGGTCACGCGTGGGTCCTCAGAAACTCATCTCGAATGAAGTACTTG
MCF7	TGGCTGACGGCTGCGGGTAATG---AATGAATGATCAATAAGTGTAT	KAT6B---KAT6B	UTR---UTR	10---10	76790000	76790076	-1	-1	2	3	yes	AGCTGAAGGTGGCTGACGGCTGCGGGTAATGAATGATCAATAAGTGTATT
MCF7	TAATCTGCCCCGGGTGGTTCAG---CAGCAAGTCTGACCCGCCGCAG	EEF1A2---EEF1A2	CDS---CDS	20---20	62120495	62121876	1	-1	6	4	yes	GCCGGCGCTAATCTGCCCCGGGTGGTTCAGCAAGTCTGACCCGCCGCAGG
MCF7	CCGCAGGATGCCGGTCTCCACC---CCACCATGCCCGGCCGCAGGAT	EEF1A2---EEF1A2	CDS---CDS	20---20	62122062	62122028	1	1	10	5	yes	CCCGGCCGCAGGATGCCGGTCTCCACCATGCCCGGCCGCAGGATGCCGGT
MCF7	GAGCCCTCTGCTGGTAGGCCTG---GCCTGCCACAGCAGAGGCAGCT	AKAP1---AKAP1	CDS---CDS	17---17	55184089	55184036	-1	1	2	4	yes	TGAGCCCTCTGCTGGTAGGCCTGCCACAGCAGAGGCAGCTGTTGCCCCCC
MCF7	ATTGAGGCTCGGCGAGAGAAAC---AAACTGATCCTAAAAATGAAGA	ZNF326---ZNF326	CDS---CDS	1---1	90478746	90478687	1	1	2	3	yes	CGAATTGAGGCTCGGCGAGAGAAACTGATCCTAAAAATGAAGAGGAAGAA
MCF7	GGCGCTTCGGCGGCTCCGGGCG---GCGTTGCACCGCCGGAGGCTGG	NCAPD3---VPS26B	INTRON---CDS	11---11	134094559	134094586	-1	1	2	4	yes	GCACCGAGGCGCTTCGGCGGCTCCGGGCGTTGCACCGCCGGAGGCTGGGC
MCF7	GGGCAGGGTGTGGTGGGTGATG---GATGAAAAGCGCAGGAGTGGGC	CSRP1---CSRP1	UTR---UTR	1---1	201453833	201453794	1	1	3	5	yes	GGAGTGGGCAGGGTGTGGTGGGTGATGAAAAGCGCAGGAGTGGGCAGGGT
MCF7	TATTACCTATCAGGAGAGGAGG---AGGGAAGAGGAAGAACGTCTGA	MAN1A2---MAN1A2	INXON---INXON	1---1	117963271	117944805	1	1	6	3	yes	GCAGCATATTACCTATCAGGAGAGGAGGGAAGAGGAAGAACGTCTGAGAA
MCF7	GACAACCTTGATTTCAGTGTGG---GGGAAGAGGAAGAACGTCTGAG	MAN1A2---MAN1A2	INXON---INXON	1---1	117957453	117944806	1	1	3	3	yes	TGAAGACAACCTTGATTTCAGTGTGGGAAGAGGAAGAACGTCTGAGAAAT
MCF7	GATCCAGATTGTATTAGAGGAA---GGAAGCTCAGGAGAGCCCGCTC	VPS25---VPS25	CDS---CDS	17---17	40926703	40925852	1	1	2	3	yes	GGAGTCGATCCAGATTGTATTAGAGGAAGCTCAGGAGAGCCCGCTCTTCA
MCF7	CCAAATAATTATTAGAACCTCC---CCGCCCCCTGTATCATACCTAG	GOLGA2---GOLGA2	UTR---UTR	9---9	131018254	131018302	1	-1	4	4	yes	CCCAGCCCCAAATAATTATTAGAACCTCCGCCCCCTGTATCATACCTAGC
MCF7	GAAGCTGTGCAAGCTATATCTA---CTATGTTCAATGGCCAGCTGCT	CTDSPL2---HNRNPM	UTR---CDS	15---19	44741086	8532418	-1	1	15	1	yes	TGAAGCTGTGCAAGCTATATCTATGTTCAATGGCCAGCTGCTATTTGATA
MCF7	GGAGGAACGGGGGGCGGGAAAG---AGGTCCGCGCAGTCCGCCCGGA	DLG2---AP003035.1	INTRON---UTR	11---11	85195233	85195190	-1	1	150	4	yes	GGGGTCGGGAGGAACGGGGGGCGGGAAAGGTCCGCGCAGTCCGCCCGGAG
MCF7	AGCTGTTGAGTCCTCCTCATCA---CAGCCTCAGCTCTGGAGAGGAA	FTSJ3---FTSJ3	CDS---INXON	17---17	61901571	61901601	1	-1	4	4	yes	GGTTCCAGCTGTTGAGTCCTCCTCATCAGCCTCAGCTCTGGAGAGGAAGA
MCF7	AGTAGACGGATGGTGCTGGCCC---CCCGAAGGGAGGTAAGTAGACG	CCT3---CCT3	CDS---INXON	1---1	156280774	156280739	1	1	7	5	yes	AGGTAAGTAGACGGATGGTGCTGGCCCGAAGGGAGGTAAGTAGACGGATG
MCF7	GGCATCTAGCATTACACCAGCA---CAGCATAATATTGTACTTTGTC	USP13---USP13	UTR---UTR	3---3	179502781	179502808	-1	1	2	4	yes	CTGCTGTGGGCATCTAGCATTACACCAGCATAATATTGTACTTTGTCAAA
MCF7	GATGTCGGTGAGGATGTTGGGG---GGTACTGCACACCCTTGGTGAT	EEF2---EEF2	CDS---CDS	19---19	3977909	3977869	1	1	8	5	yes	CTTGGTGATGTCGGTGAGGATGTTGGGGTACTGCACACCCTTGGTGATGT
MCF7	GCAGAGGAATCTCTCAGAGCCA---CCACCACGGCACGGGCGCGCGC	ANAPC16---ASCC1	CDS---UTR	10---10	73990124	73975747	-1	1	2	4	yes	ACAGATTCGCAGAGGAATCTCTCAGAGCCACCACGGCACGGGCGCGCGCA
MCF7	TCTTATCTGCTTTTTGTTTGCC---CTTCTACTCGGGCACGGTTCTT	CCDC47---CCDC47	CDS---CDS	17---17	61829466	61829427	1	1	6	5	yes	CACGGTTCTTATCTGCTTTTTGTTTGCCTTCTACTCGGGCACGGTTCTTA
MCF7	GAGAAGACTCTATGGAAGACAG---CAGAGGAGAAGAAGATGATTCT	CDC2L1---CDK11A	CDS---INXON	1---1	1586822	1650896	-1	-1	7	3	yes	AGAGAAGACTCTATGGAAGACAGAGGAGAAGAAGATGATTCTTTGGCCAT
MCF7	GTTTCTGCCTCTTGAGGCCCAG---CAGGCACAACAGTTGGCCCAGG	C8orf33---C8orf33	CDS---INXON	8---8	146278495	146278444	-1	1	6	4	yes	GGGGTGGGTTTCTGCCTCTTGAGGCCCAGGCACAACAGTTGGCCCAGGAA
MCF7	TGGGCTGTGTCAGAGGTCCAGG---CCAGGAGGTGCTGAAGGTGTCA	SEC16A---SEC16A	CDS---CDS	9---9	139371736	139371663	1	1	2	3	yes	CCATGTGCTCTGGGCTGTGTCAGAGGTCCAGGAGGTGCTGAAGGTGTCAA
MCF7	TCTCGTCCAGAGCAGGACACTG---CACTGTTAGACCAGATACGACA	WASL---WASL	CDS---CDS	7---7	123332464	123332440	1	-1	2	4	yes	GTGCATCTCGTCCAGAGCAGGACACTGTTAGACCAGATACGACAGGGTAT
MCF7	ATTTGTATAAGCCACTTGTCTT---CTTTAAAAAGTTGCACAGTTTT	PPM1D---PPM1D	UTR---UTR	17---17	58741306	58741329	1	-1	2	4	yes	AAAAAATTTGTATAAGCCACTTGTCTTTAAAAAGTTGCACAGTTTTCAAG
MCF7	GATGATGATGAAAGTTACACAG---ACAGATCCAGGATGAGAAGACT	ANKRD12---ANKRD12	CDS---INXON	18---18	9221996	9182375	1	1	2	3	yes	CCTTTATCTGATGATGATGAAAGTTACACAGATCCAGGATGAGAAGACTG
MCF7	TCTGTTGCTGTGTCTGTGTGCC---GTGCCATTATTGATTGTGTTGG	DDX6---DDX6	CDS---CDS	11---11	118656857	118656796	1	1	4	3	yes	GTTCATCTGTTGCTGTGTCTGTGTGCCATTATTGATTGTGTTGGTGTTTT
MCF7	GTCTGGGTGGATGGGGCAGGAG---AGGAGACCACTTTTATTGCTTG	STAB1---STAB1	UTR---UTR	3---3	52558449	52558407	1	1	3	5	yes	CTTGTCTGGGTGGATGGGGCAGGAGACCACTTTTATTGCTTGTCTGGGTG
MCF7	CAGATGGCTGGTGGTGTTGCTG---TGCTGAGTTGCCTTGGCAACAG	UQCRC2---UQCRC2	CDS---CDS	16---16	21983382	21983432	-1	-1	3	3	yes	GCCTGGTGCAGATGGCTGGTGGTGTTGCTGAGTTGCCTTGGCAACAGCCT
MCF7	GCTTGGGTCCAGGACCAACAAT---AGATTCATACGATGGGGGAGTT	ZNF573---IST1	UTR---CDS	19---16	38283304	71957282	-1	-1	3	1	yes	TCTGGCTTGGGTCCAGGACCAACAATAGATTCATACGATGGGGGAGTTGC
MCF7	CCGAACACAGAAAAAACAGGTA---AGGTATGATGATATTCTGATCA	DNAJC1---DNAJC1	INXON---INXON	10---10	22171207	22209893	-1	-1	2	3	yes	TAAACAGGAACCGAACACAGAAAAAACAGGTATGATGATATTCTGATCAA
MCF7	GGAATGTGAGGGGAGTGGGTCC---GTCCATGGGCCTGTGGAATGTG	SNX22---SNX22	UTR---UTR	15---15	64448119	64448084	1	1	7	5	yes	GGCCTGTGGAATGTGAGGGGAGTGGGTCCATGGGCCTGTGGAATGTGAGG
MCF7	CCCTTTCCTCCAGATAGCCACA---CACATAAGGAAGAGTAGGACCT	POLE---POLE	INTRON---INTRON	12---12	133284757	133284805	-1	-1	2	5	yes	CCCCTTTCCTCCAGATAGCCACATAAGGAAGAGTAGGACCTCTAACCCCT
MCF7	GGGAGGCAGACAGGAGGTGGGC---TGGGCTGGCACCCAGGTCTGGG	TRAFD1---TRAFD1	CDS---CDS	12---12	112589656	112589759	-1	-1	2	3	yes	GGCTGGGAGGCAGACAGGAGGTGGGCTGGCACCCAGGTCTGGGGCCTGAT
MCF7	GGGAGCAGGGGGGCGGGGACAG---CAGACAGGACAGACAGACGGGA	TACC3---TACC3	UTR---UTR	4---4	1746754	1746793	-1	-1	2	5	yes	CGGGAGCAGGGGGGCGGGGACAGACAGGACAGACAGACGGGAGCAGGGGG
MCF7	TTTCTGTTTCTGGGGCTCTTCG---TTCGTTTTTAAGTGTGCTTTTC	BOD1L---BOD1L	CDS---CDS	4---4	13606462	13606423	1	1	2	5	yes	GTGCTTTTCTGTTTCTGGGGCTCTTCGTTTTTAAGTGTGCTTTTCTGTTT
MCF7	TTGTGGAGTGAGGTTGGCCCCA---CCATTCCAATAGGCAAAATTGG	GLB1---GLB1	CDS---INXON	3---3	33093459	33093248	1	1	7	3	yes	TCTTGATTGTGGAGTGAGGTTGGCCCCATTCCAATAGGCAAAATTGGTCC
MCF7	CAGGAGGGGCAGGGTCTTATAG---AGGGTCCTGGGCCACCAGGAGG	PKP3---PKP3	UTR---UTR	11---11	404744	404708	1	1	2	5	yes	CCAGGAGGGGCAGGGTCTTATAGGGTCCTGGGCCACCAGGAGGGGCAGGG
MCF7	ACCAGGTGGTGAATGAGGGCTG---CTGAAGCACGTCTGGGACCAGG	MLEC---MLEC	UTR---UTR	12---12	121134508	121134545	-1	-1	5	5	yes	CTGGGACCAGGTGGTGAATGAGGGCTGAAGCACGTCTGGGACCAGGTGGT
MCF7	CATGTGACAGTCAAGAGGGCTG---GGCTGGGTGGGGGCAGCATGTG	C16orf7---C16orf7	UTR---UTR	16---16	89773602	89773565	1	1	2	5	yes	GGCAGCATGTGACAGTCAAGAGGGCTGGGTGGGGGCAGCATGTGACAGTC
MCF7	GACAAGTGGGCTAGGCTGGGCT---GCTTGCTTTATGGATGACAAGT	UCP2---UCP2	UTR---UTR	11---11	73685761	73685725	1	1	3	5	yes	GGATGACAAGTGGGCTAGGCTGGGCTTGCTTTATGGATGACAAGTGGGCT
MCF7	CGGCATAAGCTCAATCTTCGGG---GGCCAGGGTGGGTATATGGTGG	DDX42---SLC2A10	INXON---INTER_PROXY	17---20	61882535	45369285	1	1	2	1	yes	CCGGCATAAGCTCAATCTTCGGGCCAGGGTGGGTATATGGTGGTCAGCTT
MCF7	TGGCGGCGCGGGCGGCGGGCGG---GGGAGTGGAGGGCTGCACCAAG	AC129929.5---CD81	INTRON---CDS	11---11	2398758	2398781	-1	1	2	4	yes	CTCCCATGGCGGCGCGGGCGGCGGGCGGGAGTGGAGGGCTGCACCAAGTG
MCF7	AGGAATAAGAATCAGGTTCTCA---TCATAGAGATAGCTGTCTGTTC	POLG2---POLG2	INTRON---INTRON	17---17	62481668	62481589	-1	1	2	4	yes	CAGGAATAAGAATCAGGTTCTCATAGAGATAGCTGTCTGTTCACAATTAA
MCF7	CAGAGAGACGCCGCCATCTCTT---CTTGCTGGATGTCGCCGTTGCT	TRIM33---TRIM33	INTRON---CDS	1---1	115042962	115053171	-1	1	2	4	yes	CACAGAGAGACGCCGCCATCTCTTGCTGGATGTCGCCGTTGCTGCCCCCC
MCF7	CAACGTAAGGAGACCCCATCTC---CCAGTTTCTTCCACATGGCAAG	USP32---PPM1D	INTRON---CDS	17---17	58342942	58678246	-1	-1	4	3	yes	GGGCAACGTAAGGAGACCCCATCTCCAGTTTCTTCCACATGGCAAGGTGA
MCF7	GGCTTCTCCTTACACAGCAGCA---CAGCAAGCTGGATGGCCAGGTT	ILF3---ILF3	CDS---INXON	19---19	10782137	10782211	-1	-1	6	3	yes	GTGGGCTTCTCCTTACACAGCAGCAAGCTGGATGGCCAGGTTGTCGGCCA
MCF7	AGTGGTTTTTTCAGGGGAGTCT---CTGGGGGCAGCTGGAAGTTCTG	BRIP1---TAF4	INXON---CDS	17---20	59926618	60639506	1	1	2	1	yes	CCAGAGTGGTTTTTTCAGGGGAGTCTGGGGGCAGCTGGAAGTTCTGGATG
MCF7	GCTGGCTGCTCCCTACCACCTC---CCTCCTTCCTTTGCCGGCTGGC	H1F0---H1F0	CDS---CDS	22---22	38202603	38202640	-1	-1	4	5	yes	TGCCGGCTGGCTGCTCCCTACCACCTCCTTCCTTTGCCGGCTGGCTGCTC
SKBR3	GGAGTGAGACCAAACAAGGATC---GGATCTCTCAGGCTCACAACGG	TMPRSS3---DSCAM-AS1	INTRON---UTR	21---21	41756708	41756653	-1	1	5	4	yes	AAGGACATGGGGAGTGAGACCAAACAAGGATCTCTCAGGCTCACAACGGG
SKBR3	CCAGGCGGAACGATACGGCAGC---CGCCGCGGAGCCTCGGTTGGCC	AC079949.1---AL161626.1	UTR---UTR	12---9	127650890	79186658	-1	1	15384	1	yes	CCCAGGCGGAACGATACGGCAGCGCCGCGGAGCCTCGGTTGGCCTCGGAT
SKBR3	CATAATGCACTGAAAGGAATTC---CTGTGAGTTTGCCAGGAGTCCT	USP9X---USP9X	CDS---CDS	X---X	41088530	41084389	1	-1	3	4	yes	TCATAATGCACTGAAAGGAATTCTGTGAGTTTGCCAGGAGTCCTCAATCA
SKBR3	TGTGCTTCCAAACGACAATTCC---TTCCTCTTGCTTTCATTCAGGT	AC011747.7---AC011747.7	INTRON---INTRON	2---2	8809026	8808929	1	1	2	3	yes	TTCTTGTGCTTCCAAACGACAATTCCTCTTGCTTTCATTCAGGTATAATT
SKBR3	TGAAGGCTGGGGGGAGTGTGGT---TGGTCAAAAGGTCCTTCATGGC	SH3BGRL3---SH3BGRL3	UTR---UTR	1---1	26607651	26607698	-1	-1	4	5	yes	ATGGCCAGGTGAAGGCTGGGGGGAGTGTGGTCAAAAGGTCCTTCATGGCC
SKBR3	TCTCCCCTGGTGGGTGCAGAAA---AGAAAAGCAGTGAGAACTACCA	ITPR3---ITPR3	CDS---CDS	6---6	33644812	33644831	-1	1	2	4	yes	TGCTTTTCTCCCCTGGTGGGTGCAGAAAAGCAGTGAGAACTACCAGATCG
SKBR3	CCGGGGGGTGGCATGGGCTGGC---TGGCTGCCCAGGGTAGGCCCCT	ANXA11---ANXA11	CDS---CDS	10---10	81928896	81928841	1	1	2	3	yes	GTCCGGGGGGTGGCATGGGCTGGCTGCCCAGGGTAGGCCCCTGGGGGCTG
SKBR3	CCACGTCTGATCTGAGGTCGCG---GCGACCCGCTGAATTTAAGCAT	UNC45B---UNC45B	INTRON---INTRON	17---17	33478274	33478253	1	-1	549	4	yes	CGGGTCGCCACGTCTGATCTGAGGTCGCGACCCGCTGAATTTAAGCATAT
SKBR3	ATCCAACTGGATCTCCCTGAAA---TGAAAGCTTAAGCCAATGGTTC	SETD7---SETD7	UTR---UTR	4---4	140431065	140431036	1	-1	2	4	yes	GAAGCAGGGATCCAACTGGATCTCCCTGAAAGCTTAAGCCAATGGTTCAC
SKBR3	TTGAGGTTTTCATTTCTTTAAA---TTAAAATCTCCACAAACTTGAG	FRMD4B---FRMD4B	UTR---UTR	3---3	69249566	69249528	1	1	2	5	yes	AACTTGAGGTTTTCATTTCTTTAAAATCTCCACAAACTTGAGGTTTTCAT
SKBR3	ACTCTGGGGAGACTGGGAAGGT---GTTGCTGAGACAAGAAAGCCTA	MYL6---MYL6	UTR---UTR	12---12	56555201	56555290	-1	-1	7	3	yes	CGGACTCTGGGGAGACTGGGAAGGTTGCTGAGACAAGAAAGCCTAGGGAA
SKBR3	GGTTTCAGGGACAGTCTCTGAA---CTGAAACCTAGTACTGCCCCCC	ERBB2---ERBB2	UTR---UTR	17---17	37884676	37884690	-1	1	39	4	yes	GCAGTACTAGGTTTCAGGGACAGTCTCTGAAACCTAGTACTGCCCCCCAT
SKBR3	CATCCCCAAAGCGCTTAATAGA---ATAGATTCTTCTGGATCTGCCT	OSBPL9---RP11-699F16.1	CDS---UTR	1---11	52231652	90849668	1	1	8	1	yes	AAAAGTGGCTCATCCCCAAAGCGCTTAATAGATTCTTCTGGATCTGCCTC
SKBR3	ATTGCCTCCCTTGCTTCACTGC---ACTGCCTTTTATTTTTTAACCT	HN1---HN1	UTR---UTR	17---17	73131542	73131669	1	-1	2	4	yes	GTGTGATTGCCTCCCTTGCTTCACTGCCTTTTATTTTTTAACCTTAAAAA
SKBR3	TAGACGACGCTCACAGTCCCAC---CCACAGCAGCAGCCGGGCTCAG	TIMM50---TIMM50	CDS---CDS	19---19	39972643	39972564	-1	1	3	4	yes	GATATAGACGACGCTCACAGTCCCACAGCAGCAGCCGGGCTCAGAGGGTC
SKBR3	ATTGAACTTGTTCACAAACTGG---GGCTCATGGCCTACCTCGGCAC	COPS6---COPS6	UTR---UTR	7---7	99689336	99689287	-1	1	6	4	yes	GGACATTGAACTTGTTCACAAACTGGCTCATGGCCTACCTCGGCACCATC
SKBR3	GGTGGTCTATCAAAACGTGATC---GATCAAAGGGACGTCGGGCAGG	SRSF7---SRSF7	CDS---CDS	2---2	38976793	38976752	1	1	2	5	yes	CGTCGGGCAGGTGGTCTATCAAAACGTGATCAAAGGGACGTCGGGCAGGT
SKBR3	GTTGTTCCTTAGTAAATTGATG---TGATGTCAAACATAAAAACCCC	YARS2---DNM1L	INTRON---UTR	12---12	32897961	32897995	-1	1	2	4	yes	TGGTGAGCCTGTTGTTCCTTAGTAAATTGATGTCAAACATAAAAACCCCC
SKBR3	CATTTGCCAGAGGTACATACCA---GGGCATTTGCCAGAGGTACATA	RP11-433J22.2---RP11-433J22.2	UTR---UTR	1---1	147229652	147229628	1	1	11	5	yes	GGGCATTTGCCAGAGGTACATACCAGGGCATTTGCCAGAGGTACATACCA
SKBR3	CCCCCATGGCAGGGACCCAGGG---AGGGAAACCTGGGGCCTGCTGG	PIGO---PIGO	CDS---CDS	9---9	35095424	35095397	1	-1	2	4	yes	GCTCCCCCATGGCAGGGACCCAGGGAAACCTGGGGCCTGCTGGATGGCTT
SKBR3	CCCGGGTCACGCGTGGGTCCTC---CAGAAACTCATCTCGAATGAAG	GNAS---GNAS	CDS---CDS	20---20	57485405	57485455	-1	-1	115	3	yes	GCCCGGGTCACGCGTGGGTCCTCAGAAACTCATCTCGAATGAAGTACTTG
SKBR3	CTCACTAATTCCTCGAAATGAA---ATGAAAGCAATTTAGTGTGGAA	ZNF397---ZNF397	UTR---UTR	18---18	32825298	32825321	-1	1	2	4	yes	TCTTTCATGCTCACTAATTCCTCGAAATGAAAGCAATTTAGTGTGGAAGC
SKBR3	GGCCAGTGGAGAAGGCTGTGCC---GTGCCAGGTCCTTGCCCTTTGT	BSG---BSG	UTR---UTR	19---19	583027	583056	-1	1	6	4	yes	CTCCGGCCAGTGGAGAAGGCTGTGCCAGGTCCTTGCCCTTTGTGGAAAGT
SKBR3	TGATGTGACATACATATTCAGG---GTTTCGGACAACGACTTTAGTG	RRM1---RRM1	CDS---CDS	11---11	4147942	4148020	-1	-1	2	3	yes	GTTCTGATGTGACATACATATTCAGGTTTCGGACAACGACTTTAGTGACT
SKBR3	TATTACCTATCAGGAGAGGAGG---AGGGAAGAGGAAGAACGTCTGA	MAN1A2---MAN1A2	INXON---INXON	1---1	117963271	117944805	1	1	8	3	yes	CAGCATATTACCTATCAGGAGAGGAGGGAAGAGGAAGAACGTCTGAGAAA
SKBR3	TCAGACGTTCTTCCTCTTCCCT---CCTTTTCAAATTCACCATTGCC	MAN1A2---MAN1A2	INXON---INXON	1---1	117944805	117984947	-1	-1	5	3	yes	CTCAGACGTTCTTCCTCTTCCCTTTTCAAATTCACCATTGCCCAAGGAAT
SKBR3	GACAACCTTGATTTCAGTGTGG---GGGAAGAGGAAGAACGTCTGAG	MAN1A2---MAN1A2	INXON---INXON	1---1	117957453	117944806	1	1	3	3	yes	AAGACAACCTTGATTTCAGTGTGGGAAGAGGAAGAACGTCTGAGAAATAA
SKBR3	GGGTGATGTCGTTCTCGTGTGC---GTGCATGGCGAGAATCAAGCAC	WHSC1---WHSC1	CDS---CDS	4---4	1962830	1962808	-1	1	2	4	yes	AGTGGGTGATGTCGTTCTCGTGTGCATGGCGAGAATCAAGCACGCACACG
SKBR3	GACATAGGTATTAGAATCCCAG---CCCAGTGTTCCAACACCCAAGC	SUSD2---SUSD2	UTR---UTR	22---22	24584659	24584563	-1	1	7	4	yes	TCAGGACATAGGTATTAGAATCCCAGTGTTCCAACACCCAAGCCCCGTGC
SKBR3	GTTGGGAGGTGGGGCCAGCCAG---GCCAGGTACCTGTTGCCCTCCT	SUSD2---SUSD2	CDS---CDS	22---22	24583939	24583989	-1	-1	19	3	yes	CCTTTTGTCCGTTGGGAGGTGGGGCCAGCCAGGTACCTGTTGCCCTCCTT
SKBR3	GTCCGTTGGGAGGTGGGGCCAG---GCCAGGTACCTGTTGCCCTCCT	SUSD2---SUSD2	CDS---CDS	22---22	24583943	24583989	-1	-1	7	5	yes	CTCCTTTTGTCCGTTGGGAGGTGGGGCCAGGTACCTGTTGCCCTCCTTTT
SKBR3	TCAAGTATCCAGGTCCCAGGTG---GGTGCACAGCCCTGATGGGAGC	SUSD2---SUSD2	UTR---UTR	22---22	24584490	24584389	-1	1	9	4	yes	CAGGTATCAAGTATCCAGGTCCCAGGTGCACAGCCCTGATGGGAGCAGCT
SKBR3	TCCCATCAACCTTTGCCCGATG---GATGGGAGTCAGACTGTCCTTC	KRT7---KRT7	INTRON---INTRON	12---12	52636656	52636671	-1	1	2	4	yes	CTCCCATCAACCTTTGCCCGATGGGAGTCAGACTGTCCTTCCCTGAAAAT
SKBR3	GAAGCTGTGCAAGCTATATCTA---CTATGTTCAATGGCCAGCTGCT	CTDSPL2---HNRNPM	UTR---CDS	15---19	44741086	8532418	-1	1	46	1	yes	TGAAGCTGTGCAAGCTATATCTATGTTCAATGGCCAGCTGCTATTTGATA
SKBR3	GGAGGAACGGGGGGCGGGAAAG---AGGTCCGCGCAGTCCGCCCGGA	DLG2---AP003035.1	INTRON---UTR	11---11	85195233	85195190	-1	1	73	4	yes	GGGGTCGGGAGGAACGGGGGGCGGGAAAGGTCCGCGCAGTCCGCCCGGAG
SKBR3	TTCTCTCCGGTGGCCACTTCAG---GAGGACTCCACCACCGTCGCCC	YWHAG---YWHAG	UTR---UTR	7---7	75959233	75959188	1	1	3	5	yes	GCCCTTTTCTCTCCGGTGGCCACTTCAGAGGACTCCACCACCGTCGCCCT
SKBR3	TCAGGAAATGGCGCCGCAGCCC---CCCACCCGTGCCTGTGCCCTCG	PPIA---ULK1	INTRON---CDS	7---12	44836510	132395257	-1	1	2	1	yes	CCTCGTCAGGAAATGGCGCCGCAGCCCACCCGTGCCTGTGCCCTCGTACC
SKBR3	CTCGGGGTTGTCAATTTCTGGG---CTGGGATCGGGAGAATACTCGG	CALR---CALR	CDS---CDS	19---19	13051613	13051651	-1	-1	14	5	yes	CGGGAGAATACTCGGGGTTGTCAATTTCTGGGATCGGGAGAATACTCGGG
SKBR3	TCCTCCCAGGAAACGAGGCCGT---GCCGTAGGTGGCATTTTTATAC	CALU---CALU	CDS---CDS	7---7	128394455	128394498	-1	-1	5	5	yes	ATTTTTATACTCCTCCCAGGAAACGAGGCCGTAGGTGGCATTTTTATACT
SKBR3	AAAAACAATAAGAAAAAAAACA---ACATGCTGCTACCTGCTCTCCA	TMEM41A---TMEM41A	CDS---CDS	3---3	185212526	185213027	1	-1	2	4	yes	TCTCAAAAACAATAAGAAAAAAAACATGCTGCTACCTGCTCTCCAGTATT
SKBR3	CCCATCTCTCAGGACCGACTGA---TGAACCATGTTCAACTGCTGTT	AC006368.1---CDC27P1	UTR---INTER_REMOTE	2---2	230045610	133038596	1	1	77	3	yes	CGCCCATCTCTCAGGACCGACTGAACCATGTTCAACTGCTGTTCACATGG
SKBR3	TGCGGCGTATTCGATGTTGAAG---TGAAGAATAGGGCGAAGGGGCC	RP5-857K21.4---RP5-857K21.4	INTRON---INTRON	1---1	564485	564528	-1	-1	20	5	yes	CCTGCGGCGTATTCGATGTTGAAGAATAGGGCGAAGGGGCCTGCGGCGTA
SKBR3	AGGTCAAGATGTAGAAGAGGAG---GAGTCAAACCATTGAAGATGGC	RTN2---RTN2	CDS---CDS	19---19	45991957	45991906	1	1	2	3	yes	CACGAAGGTCAAGATGTAGAAGAGGAGTCAAACCATTGAAGATGGCACCC
SKBR3	GCCTTGCTCAAGGCCCTTCAAG---AGGGCTCTGTCTTTCCAGGGCA	IQGAP3---IQGAP3	CDS---CDS	1---1	156531718	156531743	-1	1	2	4	yes	GAAGCCTTGCTCAAGGCCCTTCAAGGGCTCTGTCTTTCCAGGGCATCATC
SKBR3	TGGGGGCTCTGTTTGGTGGTCT---TCTAACTTAGGGGGTCCACCTG	PTPN18---PTPN18	UTR---UTR	2---2	131131410	131131483	-1	-1	2	3	yes	TGTCTTTTGGGGGCTCTGTTTGGTGGTCTAACTTAGGGGGTCCACCTGGC
SKBR3	GACAAGGAGGAGAAGGCCGAGG---AGGCGGAGCAGCTGATGGAGGA	FLII---FLII	CDS---INXON	17---17	18150077	18150367	-1	-1	7	3	yes	AAGACAAGGAGGAGAAGGCCGAGGCGGAGCAGCTGATGGAGGAGTGGAAC
SKBR3	AGTGGCCAGCTGGTGCAGGTTC---TCCATACAACACAACTGAAAAT	KIAA0100---KIAA0100	CDS---CDS	17---17	26960590	26960416	1	-1	4	4	yes	CCTCAGTGGCCAGCTGGTGCAGGTTCCATACAACACAACTGAAAATATGC
SKBR3	AAACTTTCAGATGGAGTGGCTG---CTGGGGTGGAGGGTGGGGGGGG	HSPD1---PNPLA4	CDS---INTRON	2---X	198353733	7883334	-1	1	69	1	yes	GGCTTGCAAAACTTTCAGATGGAGTGGCTGGGGTGGAGGGTGGGGGGGGG
SKBR3	CCATGGAGGAGGTGGGGTCAGC---TCAGCTCGTGCCGGGCACTGTA	ENTPD6---ENTPD6	UTR---UTR	20---20	25207185	25207310	-1	-1	3	3	yes	ACACACTGTCCATGGAGGAGGTGGGGTCAGCTCGTGCCGGGCACTGTACA
SKBR3	ACGGAGTGGTACTTGTCTGCTC---GCTCTGCTACTTCAAGAAGGCC	TK1---TK1	UTR---UTR	17---17	76171014	76170986	1	-1	3	4	yes	CGACACACGGAGTGGTACTTGTCTGCTCTGCTACTTCAAGAAGGCCTCAG
SKBR3	CTGCTCGATGCTAGAGATGACC---GACCGACACCTCCGACAAGAAG	YWHAQ---YWHAQ	CDS---CDS	2---2	9770401	9770377	1	-1	4	4	yes	GTCTTCTGCTCGATGCTAGAGATGACCGACACCTCCGACAAGAAGTTGCA
SKBR3	CACACACCCAGGGTATTCCATA---CCATACCAAGGATGTGCTGAGT	GNB2L1---GNB2L1	CDS---CDS	5---5	180668528	180668611	1	-1	9	4	yes	ATTTGCACACACCCAGGGTATTCCATACCAAGGATGTGCTGAGTGTGGCC
SKBR3	GTGCAGCCAGCACACCTTGGGC---GGGCAGAACAACTGCGGGATGA	LAMB2---LAMB2	CDS---CDS	3---3	49158964	49158936	1	-1	2	4	yes	CCTGTGCAGCCAGCACACCTTGGGCAGAACAACTGCGGGATGAGGCTCGG
SKBR3	CTCCTTCTGAGCATCCATCAGT---CAGTACCTAGCCCTGTGAGCAA	LAMB2---LAMB2	CDS---CDS	3---3	49160678	49160730	1	-1	2	4	yes	GAAGTCCTCCTTCTGAGCATCCATCAGTACCTAGCCCTGTGAGCAACTCG
SKBR3	TTTTTCCTCCTTCCTTATTTGG---GCCCAGGAAGCCCGGCTTGGCC	NUB1---NUB1	CDS---CDS	7---7	151071190	151065892	-1	1	2	4	yes	CTTTTTCCTCCTTCCTTATTTGGCCCAGGAAGCCCGGCTTGGCCTGAGGG
SKBR3	CAGGTTCTTGCGAGGCAGCTCC---GCTCCGAGAAAGGGCCATATTC	KIAA0664---KIAA0664	CDS---CDS	17---17	2603732	2603699	1	-1	4	4	yes	ACCGCTCAGGCAGGTTCTTGCGAGGCAGCTCCGAGAAAGGGCCATATTCA
SKBR3	ATCTGAGCCAGTTCACATTGTC---TGTCATGCCCTAGAGACCCCTG	C17orf28---C17orf28	UTR---UTR	17---17	72947507	72947536	1	-1	4	4	yes	GGGGGATCTGAGCCAGTTCACATTGTCATGCCCTAGAGACCCCTGTGGCC
SKBR3	TTTTCCCAGTGGTCGGGTAGCT---AGCTGTCATCACAGTGCAGCGA	LAMB1---LAMB1	INXON---CDS	7---7	107602122	107602100	1	-1	2	4	yes	CTTTTTCCCAGTGGTCGGGTAGCTGTCATCACAGTGCAGCGACCTGGAAG
SKBR3	GTGGGTCCAGAGGTTATCAGCC---CAGCCTCCAGACTCACCCAGAA	ITPKC---ITPKC	CDS---CDS	19---19	41223612	41223645	-1	1	2	4	yes	AACTGTTCTGGTGGGTCCAGAGGTTATCAGCCTCCAGACTCACCCAGAAG
SKBR3	CTGAAGGTCGGAGGAGTTAGTC---TAGTCAACAGCAAGTCTTTGTT	SLC3A2---SLC3A2	CDS---CDS	11---11	62652663	62652730	-1	-1	4	3	yes	TCAGGATCTGCTGAAGGTCGGAGGAGTTAGTCAACAGCAAGTCTTTGTTG
SKBR3	TCTGTTGCTGTGTCTGTGTGCC---GTGCCATTATTGATTGTGTTGG	DDX6---DDX6	CDS---CDS	11---11	118656857	118656796	1	1	4	3	yes	AGCTGGTTCATCTGTTGCTGTGTCTGTGTGCCATTATTGATTGTGTTGGT
SKBR3	TGTTCACTGGGTCTTTGTTTTT---TTTTTGTCCGACATCTTGACGA	CTD-2287O16.1---RPS25	CDS---CDS	5---11	115387932	118889051	1	-1	12	1	yes	ATTTGTTCACTGGGTCTTTGTTTTTTTTGTCCGACATCTTGACGAGGCTG
SKBR3	GCACGGCTATGTGAAGTTTCCT---TTCCTTTAAAATAAAAAACTGT	KDM5C---KDM5C	UTR---UTR	X---X	53221663	53221618	1	1	4	5	yes	GTGAGCACGGCTATGTGAAGTTTCCTTTAAAATAAAAAACTGTGAGCACG
SKBR3	GGCAAATAGGGAGGCAGGAATG---GAAATGAAAGCCTGGCAAATAG	SARS---SARS	UTR---UTR	1---1	109780511	109780545	-1	-1	2	5	yes	TGGCAAATAGGGAGGCAGGAATGAAATGAAAGCCTGGCAAATAGGGAGGC
SKBR3	GCTTGGGTCCAGGACCAACAAT---AGATTCATACGATGGGGGAGTT	ZNF573---IST1	UTR---CDS	19---16	38283304	71957282	-1	-1	2	1	yes	TGGCTTGGGTCCAGGACCAACAATAGATTCATACGATGGGGGAGTTGCTG
SKBR3	TCTCGCCGAGCGCACGCCTTGC---TGCTGCCGCCCCGCAGAAATGC	HSPD1---HSPD1P5	UTR---INXON	2---4	198364518	145766759	-1	1	262	1	yes	CGACCTGTCTCGCCGAGCGCACGCCTTGCTGCCGCCCCGCAGAAATGCTT
SKBR3	AAAGCAGGGGTCTACTCCAACC---CAACCAACATCTGGAAGCCTTC	ADAM15---RP11-540A21.3	UTR---UTR	1---11	155028073	9829662	1	1	2	1	yes	AGAAAAGCAGGGGTCTACTCCAACCAACATCTGGAAGCCTTCAAGTGTCC
SKBR3	GGAATGTGAGGGGAGTGGGTCC---GTCCATGGGCCTGTGGAATGTG	SNX22---SNX22	UTR---UTR	15---15	64448119	64448084	1	1	35	5	yes	GGCCTGTGGAATGTGAGGGGAGTGGGTCCATGGGCCTGTGGAATGTGAGG
SKBR3	TTTGCGTCCAGAATCTCCACCT---ACCTTGTCCAAGAAACACAGCT	TECR---TECR	INXON---INXON	19---19	14673334	14673388	-1	-1	9	3	yes	CTTGTCTTTGCGTCCAGAATCTCCACCTTGTCCAAGAAACACAGCTTCTC
SKBR3	CCCCACTCTTGTCCTCAGCACA---GCACAGTTATACTGGTCAGTGT	FAR1---FAR1	UTR---UTR	11---11	13750580	13750631	-1	-1	4	3	yes	GTTCCTATTTCCCCACTCTTGTCCTCAGCACAGTTATACTGGTCAGTGTT
SKBR3	GTAGAACTGGCTTGTCACACAC---CACACCTAGGTAATGCCTGTAG	UBE2D2---UBE2D2	UTR---UTR	5---5	139006607	139006646	-1	-1	4	5	yes	TGTAGAACTGGCTTGTCACACACCTAGGTAATGCCTGTAGAACTGGCTTG
SKBR3	GATATGTAAGGGGTGTTAGGGT---GGGTCAGCAATGTATCGACCTC	SEC31A---SEC31A	CDS---CDS	4---4	83763540	83763595	1	-1	2	4	yes	AAGATATGTAAGGGGTGTTAGGGTCAGCAATGTATCGACCTCAGCAGCCT
SKBR3	GGCATCATAACCAGGCACAGAG---AGGTGAAGCCCAACACTCCTGT	RP11-1017G21.4---DYNC1H1	INTRON---INXON	14---14	102508378	102508347	-1	1	9	4	yes	ACTGGCATCATAACCAGGCACAGAGGTGAAGCCCAACACTCCTGTCTTAA
SKBR3	CCTGTCAGCACTTTGGTATGGG---GGGCAGGGCAGACTGACGGACG	ARHGDIA---ARHGDIA	UTR---UTR	17---17	79826672	79826736	1	-1	6	4	yes	GGCCTGTCAGCACTTTGGTATGGGCAGGGCAGACTGACGGACGGACGACG
SKBR3	TGCTGCTGCTGCTGGTTCTTTT---TTTGTCTCCTTTGTCATCAGGT	RSF1---CDK8	INTRON---CDS	11---13	77530492	26975483	-1	-1	5	1	yes	CCCTGCTGCTGCTGCTGGTTCTTTTTGTCTCCTTTGTCATCAGGTTCTTC
SKBR3	TCTCTTTGATTTTGTTCAGTAG---AGAAGTGAATGAGGAAGAGGAA	RP11-359D14.3---SHROOM3	INTRON---CDS	4---4	77680773	77680802	-1	1	2	4	yes	CTGGCATCTCTTTGATTTTGTTCAGTAGAAGTGAATGAGGAAGAGGAACA
SKBR3	AGTGACGCATCAAAGATTCCTG---CCTGCTCTTCAAGCACAGGCTT	KTN1---KTN1	CDS---CDS	14---14	56079183	56079150	1	-1	2	4	yes	AAAGTGACGCATCAAAGATTCCTGCTCTTCAAGCACAGGCTTTTGTTTCT
SKBR3	GTCAAACTTCTTTTTTTCTTCC---CCGATCAGCAGCTTCTATGTCA	ARHGAP10---ARHGAP10	INXON---INXON	4---4	148778702	148803083	-1	-1	4	3	yes	CTCTTTGTCAAACTTCTTTTTTTCTTCCGATCAGCAGCTTCTATGTCAAA
SKBR3	ACTCGCCACATCTTCAACCAGA---CAGACGGCGGGTGAACATGGCG	SPAG5-AS1---SPAG5	UTR---CDS	17---17	26925974	26926031	1	-1	5	4	yes	TTTCACTCGCCACATCTTCAACCAGACGGCGGGTGAACATGGCGTCCTCG
SKBR3	CGCTGTTTCACCCTGGTTTCTG---TTCTGAATTTGCTGTTTCTCAC	DSP---DSP	UTR---UTR	6---6	7583028	7583079	-1	-1	2	3	yes	CTCCAGGCGCTGTTTCACCCTGGTTTCTGAATTTGCTGTTTCTCACACTC
SKBR3	ACCAGGTGGTGAATGAGGGCTG---CTGAAGCACGTCTGGGACCAGG	MLEC---MLEC	UTR---UTR	12---12	121134508	121134545	-1	-1	10	5	yes	CTGGGACCAGGTGGTGAATGAGGGCTGAAGCACGTCTGGGACCAGGTGGT
SKBR3	GTATCGCGACTCCATCCTCCTG---TCCTGACGCCTGGCAGTGGTAT	PWP2---PWP2	CDS---CDS	21---21	45545957	45545996	-1	-1	2	5	yes	CTGGCAGTGGTATCGCGACTCCATCCTCCTGACGCCTGGCAGTGGTATCG
SKBR3	TTAGCATTCTCGTTGGTGGACA---ACACGGTCTTTGAGCTGAGTCG	KPNA2---KPNA2	CDS---UTR	17---17	66033249	66031850	-1	1	10	4	yes	TGTATTAGCATTCTCGTTGGTGGACACGGTCTTTGAGCTGAGTCGAGGTG
SKBR3	TAAAAGGTGGCAGTGATTGGCC---CCAAATAAAGAAATCCAGTTCC	RP11-557C18.3---RP11-557C18.3	UTR---UTR	8---8	124042948	124042889	1	1	8	3	yes	GGGAAATAAAAGGTGGCAGTGATTGGCCAAATAAAGAAATCCAGTTCCTG
SKBR3	GCAGGAACAGGGGGAGGGATGG---TGGTCTTCACAGCAGTGACAGT	MX2---MX2	INTRON---INTRON	21---21	43327237	43327142	1	1	2	3	yes	AGCAGGAACAGGGGGAGGGATGGTCTTCACAGCAGTGACAGTAGTGACCA
SKBR3	TCATAGTCTGGATGGGATTCAT---TTCATCTCCTTCACCTGTCTGG	CCT5---CCT5	CDS---CDS	5---5	10263329	10263384	-1	-1	4	3	yes	CTTCGGTCATAGTCTGGATGGGATTCATCTCCTTCACCTGTCTGGCTCGG
SKBR3	TAGTGAGGGGTAGTGGCATTGA---TTGATACAGCGCACATAGTGAG	MYO5A---MYO5A	CDS---CDS	15---15	52675350	52675314	1	1	2	5	yes	GCACATAGTGAGGGGTAGTGGCATTGATACAGCGCACATAGTGAGGGGTA
SKBR3	GGCCCTGTCTGGGCCAGAACTG---GGATGTCAGGCCCTGTCTGGGC	LONP1---LONP1	UTR---UTR	19---19	5691987	5692016	-1	-1	10	5	yes	CAGGCCCTGTCTGGGCCAGAACTGGATGTCAGGCCCTGTCTGGGCCAGAA
SKBR3	GAAATTCAGGTATGTGGCAAAT---AAATACGAAAGGATTAGCGAGA	AC132872.1---CSNK1D	CDS---CDS	17---17	80209398	80210375	1	-1	2	4	yes	CAGAAATTCAGGTATGTGGCAAATACGAAAGGATTAGCGAGAAGAAAATG
SKBR3	CACACTCATGGTGACATTGCTG---TGCTGAGTGTGTGCCCATGGTC	LGALS3BP---LGALS3BP	CDS---CDS	17---17	76969110	76969086	1	-1	8	4	yes	CATCCACACTCATGGTGACATTGCTGAGTGTGTGCCCATGGTCAGGGACC
SKBR3	TGTGAGTGAGGGGGACCATTCT---TCTTCGTCCCTTAAGTGTATGT	CDC6---CDC6	CDS---CDS	17---17	38447375	38447415	-1	-1	4	5	yes	AGTGTATGTGAGTGAGGGGGACCATTCTTCGTCCCTTAAGTGTATGTGAG
SKBR3	CGCTTTCACGGTCTGTATTCGT---TCGTGAGGCCCCGCTTTCACGG	HFM1---HFM1	INTRON---INTRON	1---1	91853003	91852971	1	1	33	5	yes	CCGCTTTCACGGTCTGTATTCGTGAGGCCCCGCTTTCACGGTCTGTATTC
SKBR3	TCCATCTTCAGAGTAATGGCCC---GGCCCAGCCAGCCCTACATGTT	RARG---RARG	UTR---CDS	12---12	53605637	53606939	1	-1	2	4	yes	TGGAATCTCCATCTTCAGAGTAATGGCCCAGCCAGCCCTACATGTTCCCA
SKBR3	GGAGGTCGGGGGGAGCATGGCT---GGCTCATGAAGGATGCTCGGCT	C19orf10---C19orf10	UTR---UTR	19---19	4657705	4657662	1	1	3	5	yes	CGCTCGGCTGGAGGTCGGGGGGAGCATGGCTCATGAAGGATGCTCGGCTG
SKBR3	GACAGCCCCAAGATAGCGGACC---GGACCGCTGCTTAAATTTGGCC	CTD-2330K9.2---MST1R	UTR---CDS	3---3	49941178	49941155	1	-1	2	4	yes	CCGACAGCCCCAAGATAGCGGACCGCTGCTTAAATTTGGCCCAGTCCAGA
SKBR3	GCCACCACTCGTCACCCACACC---CACCCCATTCCCTGCCAGCATC	PSMD12---C8orf73	CDS---UTR	17---8	65362695	144648979	1	-1	2	1	yes	TGCTTCGGCCACCACTCGTCACCCACACCCCATTCCCTGCCAGCATCCTA
SKBR3	CATCTTCCTCTCGGTCTACTTC---CTTCATAATTACATTGTCTGAT	CNIH4---RP1-177A13.1	CDS---UTR	1---6	224544694	127738031	1	-1	13	1	yes	TGCGCGCTCATCTTCCTCTCGGTCTACTTCATAATTACATTGTCTGATTT
SKBR3	AGGCAGGGAAGGAAGTTGGAGC---GGAGCTTGGAGGGAAAAGGCAG	PKMYT1---PKMYT1	INTRON---INTRON	16---16	3022125	3022162	-1	-1	3	5	yes	GGAAAAGGCAGGGAAGGAAGTTGGAGCTTGGAGGGAAAAGGCAGGGAAGG
SKBR3	CCGGAGTGGGAAGTACATGTGT---TGTGTGGAGAAAACTGACTTCG	UQCC---UQCC	CDS---CDS	20---20	33935023	33962022	-1	-1	3	3	yes	AAGGCCGGAGTGGGAAGTACATGTGTGGAGAAAACTGACTTCGAGGAATT
SKBR3	GGTGCGCGGTGCCCAACTCCTC---TCCTCTGCCTTGCCCAGCTCAC	PPFIA3---PPFIA3	CDS---CDS	19---19	49633778	49633821	-1	-1	2	5	yes	AGCTCACGGTGCGCGGTGCCCAACTCCTCTGCCTTGCCCAGCTCACGGTG
SKBR3	GCACCGCAGCTCATCTACCAGG---GAGTGGCGGGGGGGGGGGGGGG	ERBB2---RP11-328K4.1	CDS---INTRON	17---4	37883255	104227319	1	1	294	1	yes	CCACAGGCACCGCAGCTCATCTACCAGGAGTGGCGGGGGGGGGGGGGGGG
SKBR3	CTTAGCTGTTAACGGGAAAGGT---AGGTTGAAAGGATTGTTGACAA	CDYL---CDYL	INXON---INXON	6---6	4892614	4891944	1	1	7	3	yes	CACAGGCTTAGCTGTTAACGGGAAAGGTTGAAAGGATTGTTGACAAAAGG
SKBR3	GAGTGAGAGGGAGGGGGGTCGC---CGCAGGCTGCGTCTGCCACATT	ARF1---ARF1	UTR---UTR	1---1	228285716	228285865	-1	-1	8	3	yes	GGAGTGAGAGGGAGGGGGGTCGCAGGCTGCGTCTGCCACATTTACAGCAC
SKBR3	ACCATCTTTACCCTGTTTAACT---TTCTCTCCTTCTAAGGCATCCT	RP11-432B6.3---RP11-432B6.3	INTRON---INTRON	3---3	160130111	160130165	-1	-1	18	3	yes	CACCATCTTTACCCTGTTTAACTTCTCTCCTTCTAAGGCATCCTTTTCCT
SKBR3	AGAAGTTAAGTCTGACTCAAGA---GATAGCAACCATAACCAGAAGT	AC012533.1---AC012533.1	INTRON---INTRON	8---8	81846027	81845914	1	1	3	3	yes	AGCAGAGAAGTTAAGTCTGACTCAAGATAGCAACCATAACCAGAAGTCAA
SKBR3	TGCAGGGGGAGAGGAGTTCACA---TCACAGGGGTTCGGGGTGCAGG	AC020911.1---AC020911.1	INTRON---INTRON	19---19	15295821	15295784	1	1	2	5	yes	GGTGCAGGGGGAGAGGAGTTCACAGGGGTTCGGGGTGCAGGGGGAGAGGA

## Sheet: CRAC Recurrent chimeras
Library	Seq junction(left-right)	Fusion genes(L-R)	Annotation genes(L-R)	Chromosomes(L-R)	5'position	3'position	5'strand	3'strand	Support	Class	THF	Sequence
KPL4	GGCCAACCGAGGCTCCGCGGCG---GCTGCCGTATCGTTCCGCCTGG	AL161626.1---AC079949.1	UTR---UTR	9---12	79186658	127650890	-1	1	6284	1	yes	ATCCGAGGCCAACCGAGGCTCCGCGGCGCTGCCGTATCGTTCCGCCTGGG
SKBR3	CCAGGCGGAACGATACGGCAGC---CGCCGCGGAGCCTCGGTTGGCC	AC079949.1---AL161626.1	UTR---UTR	12---9	127650890	79186658	-1	1	15384	1	yes	CCCAGGCGGAACGATACGGCAGCGCCGCGGAGCCTCGGTTGGCCTCGGAT
BT474	CCACGTCTGATCTGAGGTCGCG---GCGACCCGCTGAATTTAAGCAT	UNC45B---UNC45B	INTRON---INTRON	17---17	33478274	33478253	1	-1	722	4	yes	CGGGTCGCCACGTCTGATCTGAGGTCGCGACCCGCTGAATTTAAGCATAT
KPL4	CCACGTCTGATCTGAGGTCGCG---GCGACCCGCTGAATTTAAGCAT	UNC45B---UNC45B	INTRON---INTRON	17---17	33478274	33478253	1	-1	199	4	yes	CGGGTCGCCACGTCTGATCTGAGGTCGCGACCCGCTGAATTTAAGCATAT
SKBR3	CCACGTCTGATCTGAGGTCGCG---GCGACCCGCTGAATTTAAGCAT	UNC45B---UNC45B	INTRON---INTRON	17---17	33478274	33478253	1	-1	549	4	yes	CGGGTCGCCACGTCTGATCTGAGGTCGCGACCCGCTGAATTTAAGCATAT
BT474	ACTCTGGGGAGACTGGGAAGGT---GTTGCTGAGACAAGAAAGCCTA	MYL6---MYL6	UTR---UTR	12---12	56555201	56555290	-1	-1	24	3	yes	ACGGACTCTGGGGAGACTGGGAAGGTTGCTGAGACAAGAAAGCCTAGGGA
KPL4	ACTCTGGGGAGACTGGGAAGGT---GTTGCTGAGACAAGAAAGCCTA	MYL6---MYL6	UTR---UTR	12---12	56555201	56555290	-1	-1	7	3	yes	GCACGGACTCTGGGGAGACTGGGAAGGTTGCTGAGACAAGAAAGCCTAGG
MCF7	ACTCTGGGGAGACTGGGAAGGT---GTTGCTGAGACAAGAAAGCCTA	MYL6---MYL6	UTR---UTR	12---12	56555201	56555290	-1	-1	12	3	yes	CACGGACTCTGGGGAGACTGGGAAGGTTGCTGAGACAAGAAAGCCTAGGG
SKBR3	ACTCTGGGGAGACTGGGAAGGT---GTTGCTGAGACAAGAAAGCCTA	MYL6---MYL6	UTR---UTR	12---12	56555201	56555290	-1	-1	7	3	yes	CGGACTCTGGGGAGACTGGGAAGGTTGCTGAGACAAGAAAGCCTAGGGAA
BT474	ACTGTGGGGTCCTCACTGTACC---GTACCCCTGCCCTCTGAGACTG	ERBB2---ERBB2	CDS---CDS	17---17	37883719	37883739	-1	1	11	4	yes	GGGTACTGTGGGGTCCTCACTGTACCCCTGCCCTCTGAGACTGATGGCTA
BT474	GGTTTCAGGGACAGTCTCTGAA---CTGAAACCTAGTACTGCCCCCC	ERBB2---ERBB2	UTR---UTR	17---17	37884676	37884690	-1	1	11	4	yes	TAGGTTTCAGGGACAGTCTCTGAAACCTAGTACTGCCCCCCATGAGGAAG
BT474	TGGGCTGAAGGCAGGAGGAGGG---AGGGAGGAGCTGCCCCTCAGCC	ERBB2---ERBB2	UTR---UTR	17---17	37884152	37884127	-1	1	8	4	yes	GCTGGGCTGAAGGCAGGAGGAGGGAGGAGCTGCCCCTCAGCCCCACCCTC
KPL4	ACTGTGGGGTCCTCACTGTACC---GTACCCCTGCCCTCTGAGACTG	ERBB2---ERBB2	CDS---CDS	17---17	37883719	37883739	-1	1	8	4	yes	GGGGTACTGTGGGGTCCTCACTGTACCCCTGCCCTCTGAGACTGATGGCT
SKBR3	GGTTTCAGGGACAGTCTCTGAA---CTGAAACCTAGTACTGCCCCCC	ERBB2---ERBB2	UTR---UTR	17---17	37884676	37884690	-1	1	39	4	yes	GCAGTACTAGGTTTCAGGGACAGTCTCTGAAACCTAGTACTGCCCCCCAT
BT474	CCCGGGTCACGCGTGGGTCCTC---CAGAAACTCATCTCGAATGAAG	GNAS---GNAS	CDS---CDS	20---20	57485405	57485455	-1	-1	109	3	yes	TGGCCCGGGTCACGCGTGGGTCCTCAGAAACTCATCTCGAATGAAGTACT
BT474	CCTCTTTCAGGTTGTTTTTGAT---ATCCTGCATGTTAATGGGTTTA	GNAS---GNAS	CDS---CDS	20---20	57478610	57470710	-1	1	17	4	yes	CGCCTCTTTCAGGTTGTTTTTGATATCCTGCATGTTAATGGGTTTAATGG
KPL4	CCCGGGTCACGCGTGGGTCCTC---CAGAAACTCATCTCGAATGAAG	GNAS---GNAS	CDS---CDS	20---20	57485405	57485455	-1	-1	35	3	yes	GGCCCGGGTCACGCGTGGGTCCTCAGAAACTCATCTCGAATGAAGTACTT
MCF7	CCCGGGTCACGCGTGGGTCCTC---CAGAAACTCATCTCGAATGAAG	GNAS---GNAS	CDS---CDS	20---20	57485405	57485455	-1	-1	125	3	yes	GCCCGGGTCACGCGTGGGTCCTCAGAAACTCATCTCGAATGAAGTACTTG
SKBR3	CCCGGGTCACGCGTGGGTCCTC---CAGAAACTCATCTCGAATGAAG	GNAS---GNAS	CDS---CDS	20---20	57485405	57485455	-1	-1	115	3	yes	GCCCGGGTCACGCGTGGGTCCTCAGAAACTCATCTCGAATGAAGTACTTG
BT474	GACACTCCCCTAACATATTTGG---GGGAAGAGGAAGAACGTCTGAG	MAN1A2---MAN1A2	INXON---INXON	1---1	117948267	117944806	1	1	4	3	yes	GGAAAGGACACTCCCCTAACATATTTGGGAAGAGGAAGAACGTCTGAGAA
BT474	GACAACCTTGATTTCAGTGTGG---GGGAAGAGGAAGAACGTCTGAG	MAN1A2---MAN1A2	INXON---INXON	1---1	117957453	117944806	1	1	4	3	yes	AGACAACCTTGATTTCAGTGTGGGAAGAGGAAGAACGTCTGAGAAATAAA
MCF7	TATTACCTATCAGGAGAGGAGG---AGGGAAGAGGAAGAACGTCTGA	MAN1A2---MAN1A2	INXON---INXON	1---1	117963271	117944805	1	1	6	3	yes	GCAGCATATTACCTATCAGGAGAGGAGGGAAGAGGAAGAACGTCTGAGAA
MCF7	GACAACCTTGATTTCAGTGTGG---GGGAAGAGGAAGAACGTCTGAG	MAN1A2---MAN1A2	INXON---INXON	1---1	117957453	117944806	1	1	3	3	yes	TGAAGACAACCTTGATTTCAGTGTGGGAAGAGGAAGAACGTCTGAGAAAT
SKBR3	TATTACCTATCAGGAGAGGAGG---AGGGAAGAGGAAGAACGTCTGA	MAN1A2---MAN1A2	INXON---INXON	1---1	117963271	117944805	1	1	8	3	yes	CAGCATATTACCTATCAGGAGAGGAGGGAAGAGGAAGAACGTCTGAGAAA
SKBR3	TCAGACGTTCTTCCTCTTCCCT---CCTTTTCAAATTCACCATTGCC	MAN1A2---MAN1A2	INXON---INXON	1---1	117944805	117984947	-1	-1	5	3	yes	CTCAGACGTTCTTCCTCTTCCCTTTTCAAATTCACCATTGCCCAAGGAAT
SKBR3	GACAACCTTGATTTCAGTGTGG---GGGAAGAGGAAGAACGTCTGAG	MAN1A2---MAN1A2	INXON---INXON	1---1	117957453	117944806	1	1	3	3	yes	AAGACAACCTTGATTTCAGTGTGGGAAGAGGAAGAACGTCTGAGAAATAA
KPL4	CCAAATAATTATTAGAACCTCC---CCGCCCCCTGTATCATACCTAG	GOLGA2---GOLGA2	UTR---UTR	9---9	131018254	131018302	1	-1	4	4	yes	CCCAGCCCCAAATAATTATTAGAACCTCCGCCCCCTGTATCATACCTAGC
MCF7	CCAAATAATTATTAGAACCTCC---CCGCCCCCTGTATCATACCTAG	GOLGA2---GOLGA2	UTR---UTR	9---9	131018254	131018302	1	-1	4	4	yes	CCCAGCCCCAAATAATTATTAGAACCTCCGCCCCCTGTATCATACCTAGC
BT474	GAAGCTGTGCAAGCTATATCTA---CTATGTTCAATGGCCAGCTGCT	CTDSPL2---HNRNPM	UTR---CDS	15---19	44741086	8532418	-1	1	33	1	yes	TGAAGCTGTGCAAGCTATATCTATGTTCAATGGCCAGCTGCTATTTGATA
KPL4	GAAGCTGTGCAAGCTATATCTA---CTATGTTCAATGGCCAGCTGCT	CTDSPL2---HNRNPM	UTR---CDS	15---19	44741086	8532418	-1	1	16	1	yes	CTGAAGCTGTGCAAGCTATATCTATGTTCAATGGCCAGCTGCTATTTGAT
MCF7	GAAGCTGTGCAAGCTATATCTA---CTATGTTCAATGGCCAGCTGCT	CTDSPL2---HNRNPM	UTR---CDS	15---19	44741086	8532418	-1	1	15	1	yes	TGAAGCTGTGCAAGCTATATCTATGTTCAATGGCCAGCTGCTATTTGATA
SKBR3	GAAGCTGTGCAAGCTATATCTA---CTATGTTCAATGGCCAGCTGCT	CTDSPL2---HNRNPM	UTR---CDS	15---19	44741086	8532418	-1	1	46	1	yes	TGAAGCTGTGCAAGCTATATCTATGTTCAATGGCCAGCTGCTATTTGATA
BT474	GGAGGAACGGGGGGCGGGAAAG---AGGTCCGCGCAGTCCGCCCGGA	DLG2---AP003035.1	INTRON---UTR	11---11	85195233	85195190	-1	1	204	4	yes	CGGGAGGAACGGGGGGCGGGAAAGGTCCGCGCAGTCCGCCCGGAGGATTC
KPL4	GGAGGAACGGGGGGCGGGAAAG---AGGTCCGCGCAGTCCGCCCGGA	DLG2---AP003035.1	INTRON---UTR	11---11	85195233	85195190	-1	1	115	4	yes	CGGGAGGAACGGGGGGCGGGAAAGGTCCGCGCAGTCCGCCCGGAGGATTC
MCF7	GGAGGAACGGGGGGCGGGAAAG---AGGTCCGCGCAGTCCGCCCGGA	DLG2---AP003035.1	INTRON---UTR	11---11	85195233	85195190	-1	1	150	4	yes	GGGGTCGGGAGGAACGGGGGGCGGGAAAGGTCCGCGCAGTCCGCCCGGAG
SKBR3	GGAGGAACGGGGGGCGGGAAAG---AGGTCCGCGCAGTCCGCCCGGA	DLG2---AP003035.1	INTRON---UTR	11---11	85195233	85195190	-1	1	73	4	yes	GGGGTCGGGAGGAACGGGGGGCGGGAAAGGTCCGCGCAGTCCGCCCGGAG
BT474	CTCGGGGTTGTCAATTTCTGGG---CTGGGATCGGGAGAATACTCGG	CALR---CALR	CDS---CDS	19---19	13051613	13051651	-1	-1	12	5	yes	CGGGAGAATACTCGGGGTTGTCAATTTCTGGGATCGGGAGAATACTCGGG
SKBR3	CTCGGGGTTGTCAATTTCTGGG---CTGGGATCGGGAGAATACTCGG	CALR---CALR	CDS---CDS	19---19	13051613	13051651	-1	-1	14	5	yes	CGGGAGAATACTCGGGGTTGTCAATTTCTGGGATCGGGAGAATACTCGGG
BT474	ACAGAATTACTGCCGAGATTTT---ATTTTTTCTCCAAATGACAAGA	OSBPL9---RP11-450I19.1	CDS---UTR	1---3	52250253	80213561	1	1	7	1	no	GAAGCACAGAATTACTGCCGAGATTTTTTCTCCAAATGACAAGAAGTCTT
SKBR3	TCTTGTCATTTGGAGAAAAAAT---AAAATCTCGGCAGTAATTCTGT	RP11-450I19.1---OSBPL9	UTR---CDS	3---1	80213561	52250253	-1	-1	11	1	no	AAAAAGACTTCTTGTCATTTGGAGAAAAAATCTCGGCAGTAATTCTGTGC
BT474	CCCATCTCTCAGGACCGACTGA---TGAACCATGTTCAACTGCTGTT	AC006368.1---CDC27P1	UTR---INTER_REMOTE	2---2	230045610	133038596	1	1	84	3	yes	CGCCCATCTCTCAGGACCGACTGAACCATGTTCAACTGCTGTTCACATGG
KPL4	CCCATCTCTCAGGACCGACTGA---TGAACCATGTTCAACTGCTGTT	AC006368.1---CDC27P1	UTR---INTER_REMOTE	2---2	230045610	133038596	1	1	44	3	yes	GCCCATCTCTCAGGACCGACTGAACCATGTTCAACTGCTGTTCACATGGA
SKBR3	CCCATCTCTCAGGACCGACTGA---TGAACCATGTTCAACTGCTGTT	AC006368.1---CDC27P1	UTR---INTER_REMOTE	2---2	230045610	133038596	1	1	77	3	yes	CGCCCATCTCTCAGGACCGACTGAACCATGTTCAACTGCTGTTCACATGG
BT474	GATGTCGGTGAGGATGTTGGGG---GGTACTGCACACCCTTGGTGAT	EEF2---EEF2	CDS---CDS	19---19	3977909	3977869	1	1	10	5	yes	CTTGGTGATGTCGGTGAGGATGTTGGGGTACTGCACACCCTTGGTGATGT
MCF7	GATGTCGGTGAGGATGTTGGGG---GGTACTGCACACCCTTGGTGAT	EEF2---EEF2	CDS---CDS	19---19	3977909	3977869	1	1	8	5	yes	CTTGGTGATGTCGGTGAGGATGTTGGGGTACTGCACACCCTTGGTGATGT
BT474	TAAAGGATGCGTAGGGATGGGA---GGGATCGTTGACCTCGTCTGTT	RP5-857K21.4---RP5-857K21.4	INTRON---INTRON	1---1	568368	568414	-1	-1	118	5	yes	TCTGTTATGTAAAGGATGCGTAGGGATGGGATCGTTGACCTCGTCTGTTA
BT474	TGCGGCGTATTCGATGTTGAAG---TGAAGAATAGGGCGAAGGGGCC	RP5-857K21.4---RP5-857K21.4	INTRON---INTRON	1---1	564485	564528	-1	-1	92	5	yes	GGGCCTGCGGCGTATTCGATGTTGAAGAATAGGGCGAAGGGGCCTGCGGC
KPL4	TGCGGCGTATTCGATGTTGAAG---TGAAGAATAGGGCGAAGGGGCC	RP5-857K21.4---RP5-857K21.4	INTRON---INTRON	1---1	564485	564528	-1	-1	48	5	no	GGCCTGCGGCGTATTCGATGTTGAAGAATAGGGCGAAGGGGCCTGCGGCG
MCF7	TGCGGCGTATTCGATGTTGAAG---TGAAGAATAGGGCGAAGGGGCC	RP5-857K21.4---RP5-857K21.4	INTRON---INTRON	1---1	564485	564528	-1	-1	20	5	no	GCCTGCGGCGTATTCGATGTTGAAGAATAGGGCGAAGGGGCCTGCGGCGT
SKBR3	TGCGGCGTATTCGATGTTGAAG---TGAAGAATAGGGCGAAGGGGCC	RP5-857K21.4---RP5-857K21.4	INTRON---INTRON	1---1	564485	564528	-1	-1	20	5	yes	CCTGCGGCGTATTCGATGTTGAAGAATAGGGCGAAGGGGCCTGCGGCGTA
BT474	TGCTGGCTGGGTTCCCTGAGGC---GAGGCAAGGCTGCTGCTGCTGT	CHCHD2---CHCHD2	CDS---CDS	7---7	56170701	56170659	1	1	14	5	yes	TGCTGTGCTGGCTGGGTTCCCTGAGGCAAGGCTGCTGCTGCTGTGCTGGC
MCF7	TGCTGGCTGGGTTCCCTGAGGC---GAGGCAAGGCTGCTGCTGCTGT	CHCHD2---CHCHD2	CDS---CDS	7---7	56170701	56170659	1	1	7	5	no	TGCTGTGCTGGCTGGGTTCCCTGAGGCAAGGCTGCTGCTGCTGTGCTGGC
SKBR3	TGCTGGCTGGGTTCCCTGAGGC---GAGGCAAGGCTGCTGCTGCTGT	CHCHD2---CHCHD2	CDS---CDS	7---7	56170701	56170659	1	1	8	5	no	CTGCTGTGCTGGCTGGGTTCCCTGAGGCAAGGCTGCTGCTGCTGTGCTGG
KPL4	AAACTTTCAGATGGAGTGGCTG---CTGGGGTGGAGGGTGGGGGGGG	HSPD1---PNPLA4	CDS---INTRON	2---X	198353733	7883334	-1	1	21	1	yes	GGCTTGCAAAACTTTCAGATGGAGTGGCTGGGGTGGAGGGTGGGGGGGGG
SKBR3	AAACTTTCAGATGGAGTGGCTG---CTGGGGTGGAGGGTGGGGGGGG	HSPD1---PNPLA4	CDS---INTRON	2---X	198353733	7883334	-1	1	69	1	yes	GGCTTGCAAAACTTTCAGATGGAGTGGCTGGGGTGGAGGGTGGGGGGGGG
BT474	TGTTGTCTAACTACTCTCCTTG---GCCTGCTCCGTGGCTGACGTGT	METTL22---METTL22	INTRON---INTRON	16---16	8739883	8739843	1	1	4	5	yes	ACGTGTTGTCTAACTACTCTCCTTGCCTGCTCCGTGGCTGACGTGTTGTC
SKBR3	ACACGTCAGCCACGGAGCAGGC---CAAGGAGAGTAGTTAGACAACA	METTL22---METTL22	INTRON---INTRON	16---16	8739843	8739883	-1	-1	2	5	no	GACAACACGTCAGCCACGGAGCAGGCAAGGAGAGTAGTTAGACAACACGT
BT474	GCAATGCTGGGAACAAAAGACT---AGACTATCAACCATTGATGAAT	RP11-478B9.3---RACGAP1	UTR---INXON	12---12	45458711	50398088	-1	-1	10	3	yes	AGCAATGCTGGGAACAAAAGACTATCAACCATTGATGAATCTGGTTCCAT
KPL4	GCAATGCTGGGAACAAAAGACT---AGACTATCAACCATTGATGAAT	RP11-478B9.3---RACGAP1	UTR---INXON	12---12	45458711	50398088	-1	-1	8	3	no	CAGCAATGCTGGGAACAAAAGACTATCAACCATTGATGAATCTGGTTCCA
MCF7	GCAATGCTGGGAACAAAAGACT---AGACTATCAACCATTGATGAAT	RP11-478B9.3---RACGAP1	UTR---INXON	12---12	45458711	50398088	-1	-1	9	3	no	CAGCAGCAATGCTGGGAACAAAAGACTATCAACCATTGATGAATCTGGTT
SKBR3	GCAATGCTGGGAACAAAAGACT---AGACTATCAACCATTGATGAAT	RP11-478B9.3---RACGAP1	UTR---INXON	12---12	45458711	50398088	-1	-1	10	3	no	AGCAATGCTGGGAACAAAAGACTATCAACCATTGATGAATCTGGTTCCAT
BT474	CTGAAGGTCGGAGGAGTTAGTC---TAGTCAACAGCAAGTCTTTGTT	SLC3A2---SLC3A2	CDS---CDS	11---11	62652663	62652730	-1	-1	5	3	yes	CAGGATCTGCTGAAGGTCGGAGGAGTTAGTCAACAGCAAGTCTTTGTTGG
SKBR3	CTGAAGGTCGGAGGAGTTAGTC---TAGTCAACAGCAAGTCTTTGTT	SLC3A2---SLC3A2	CDS---CDS	11---11	62652663	62652730	-1	-1	4	3	yes	TCAGGATCTGCTGAAGGTCGGAGGAGTTAGTCAACAGCAAGTCTTTGTTG
MCF7	TCTGTTGCTGTGTCTGTGTGCC---GTGCCATTATTGATTGTGTTGG	DDX6---DDX6	CDS---CDS	11---11	118656857	118656796	1	1	4	3	yes	GTTCATCTGTTGCTGTGTCTGTGTGCCATTATTGATTGTGTTGGTGTTTT
SKBR3	TCTGTTGCTGTGTCTGTGTGCC---GTGCCATTATTGATTGTGTTGG	DDX6---DDX6	CDS---CDS	11---11	118656857	118656796	1	1	4	3	yes	AGCTGGTTCATCTGTTGCTGTGTCTGTGTGCCATTATTGATTGTGTTGGT
BT474	GCGGTGGCTGCGGGACTGACGA---GACGAAGTCTTGCTGTGTGGCC	TCEB1---ZNF841	UTR---INTER_REMOTE	8---19	74884311	52561282	-1	-1	5	1	no	TGACCCGGCTGCGGTGGCTGCGGGACTGACGAAGTCTTGCTGTGTGGCCC
KPL4	GCGGTGGCTGCGGGACTGACGA---GACGAAGTCTTGCTGTGTGGCC	TCEB1---ZNF841	UTR---INTER_REMOTE	8---19	74884311	52561282	-1	-1	2	1	no	CGGCTGCGGTGGCTGCGGGACTGACGAAGTCTTGCTGTGTGGCCCAGGCT
SKBR3	GCGGTGGCTGCGGGACTGACGA---GACGAAGTCTTGCTGTGTGGCC	TCEB1---ZNF841	UTR---INTER_REMOTE	8---19	74884311	52561282	-1	-1	6	1	no	CCCGGCTGCGGTGGCTGCGGGACTGACGAAGTCTTGCTGTGTGGCCCAGG
MCF7	GCTTGGGTCCAGGACCAACAAT---AGATTCATACGATGGGGGAGTT	ZNF573---IST1	UTR---CDS	19---16	38283304	71957282	-1	-1	3	1	yes	TCTGGCTTGGGTCCAGGACCAACAATAGATTCATACGATGGGGGAGTTGC
SKBR3	GCTTGGGTCCAGGACCAACAAT---AGATTCATACGATGGGGGAGTT	ZNF573---IST1	UTR---CDS	19---16	38283304	71957282	-1	-1	2	1	yes	TGGCTTGGGTCCAGGACCAACAATAGATTCATACGATGGGGGAGTTGCTG
BT474	GGAATGTGAGGGGAGTGGGTCC---GTCCATGGGCCTGTGGAATGTG	SNX22---SNX22	UTR---UTR	15---15	64448119	64448084	1	1	15	5	yes	GGCCTGTGGAATGTGAGGGGAGTGGGTCCATGGGCCTGTGGAATGTGAGG
KPL4	GGAATGTGAGGGGAGTGGGTCC---GTCCATGGGCCTGTGGAATGTG	SNX22---SNX22	UTR---UTR	15---15	64448119	64448084	1	1	21	5	yes	CCTGTGGAATGTGAGGGGAGTGGGTCCATGGGCCTGTGGAATGTGAGGGG
MCF7	GGAATGTGAGGGGAGTGGGTCC---GTCCATGGGCCTGTGGAATGTG	SNX22---SNX22	UTR---UTR	15---15	64448119	64448084	1	1	7	5	yes	GGCCTGTGGAATGTGAGGGGAGTGGGTCCATGGGCCTGTGGAATGTGAGG
SKBR3	GGAATGTGAGGGGAGTGGGTCC---GTCCATGGGCCTGTGGAATGTG	SNX22---SNX22	UTR---UTR	15---15	64448119	64448084	1	1	35	5	yes	GGCCTGTGGAATGTGAGGGGAGTGGGTCCATGGGCCTGTGGAATGTGAGG
BT474	CTGGCTCAGCTGGTGGCGGTGG---GGTGGGGGCGGCGGGGGGGGGG	FUBP1---FHIT	CDS---INTRON	1---3	78444632	60104489	-1	1	9	1	no	CCCCCCTCTTCTGGCTCAGCTGGTGGCGGTGGGGGCGGCGGGGGGGGGGG
KPL4	CTGGCTCAGCTGGTGGCGGTGG---GGTGGGGGCGGCGGGGGGGGGG	FUBP1---FHIT	CDS---INTRON	1---3	78444632	60104489	-1	1	8	1	no	CCTCTTCTGGCTCAGCTGGTGGCGGTGGGGGCGGCGGGGGGGGGGGGGGG
KPL4	GGGAGCAGGGGGGCGGGGACAG---CAGACAGGACAGACAGACGGGA	TACC3---TACC3	UTR---UTR	4---4	1746754	1746793	-1	-1	2	5	yes	CGGGAGCAGGGGGGCGGGGACAGACAGGACAGACAGACGGGAGCAGGGGG
MCF7	GGGAGCAGGGGGGCGGGGACAG---CAGACAGGACAGACAGACGGGA	TACC3---TACC3	UTR---UTR	4---4	1746754	1746793	-1	-1	2	5	yes	CGGGAGCAGGGGGGCGGGGACAGACAGGACAGACAGACGGGAGCAGGGGG
KPL4	GTTTGGTGGCTGAGGGCGTTTC---GTTTCTGATGAAATGCTAGTTG	FBXO11---FBXO11	INTRON---INTRON	2---2	48026073	48026119	-1	-1	2	5	yes	CTTGTTTGGTGGCTGAGGGCGTTTCTGATGAAATGCTAGTTGCTTGTTTG
MCF7	GTTTGGTGGCTGAGGGCGTTTC---GTTTCTGATGAAATGCTAGTTG	FBXO11---FBXO11	INTRON---INTRON	2---2	48026073	48026119	-1	-1	2	5	no	GCTTGTTTGGTGGCTGAGGGCGTTTCTGATGAAATGCTAGTTGCTTGTTT
BT474	GCGGTGGCGGCTGCTGCGGCGG---GGCGGGGGGGGGTGGGGGGGGG	SFPQ---SETD2	CDS---INTRON	1---3	35658418	47149207	1	1	15	1	no	GGCTGATGCGGTGGCGGCTGCTGCGGCGGGGGGGGGTGGGGGGGGGGGGG
MCF7	GCGGTGGCGGCTGCTGCGGCGG---GGCGGGGGGGGGTGGGGGGGGG	SFPQ---SETD2	CDS---INTRON	1---3	35658418	47149207	1	1	14	1	no	GCTGATGCGGTGGCGGCTGCTGCGGCGGGGGGGGGTGGGGGGGGGGGGGG
BT474	ACCTGATGACAAAGGAGACAAA---AAAAGAACCAGCAGCAGCAGCA	CDK8---RSF1	CDS---INTRON	13---11	26975483	77530492	1	1	5	1	yes	AGAAGAACCTGATGACAAAGGAGACAAAAAGAACCAGCAGCAGCAGCAGG
KPL4	ACCTGATGACAAAGGAGACAAA---AAAAGAACCAGCAGCAGCAGCA	CDK8---RSF1	CDS---INTRON	13---11	26975483	77530492	1	1	4	1	no	GAAGAACCTGATGACAAAGGAGACAAAAAGAACCAGCAGCAGCAGCAGGG
SKBR3	TGCTGCTGCTGCTGGTTCTTTT---TTTGTCTCCTTTGTCATCAGGT	RSF1---CDK8	INTRON---CDS	11---13	77530492	26975483	-1	-1	5	1	yes	CCCTGCTGCTGCTGCTGGTTCTTTTTGTCTCCTTTGTCATCAGGTTCTTC
BT474	ACCAGGTGGTGAATGAGGGCTG---CTGAAGCACGTCTGGGACCAGG	MLEC---MLEC	UTR---UTR	12---12	121134508	121134545	-1	-1	11	5	yes	TGGGACCAGGTGGTGAATGAGGGCTGAAGCACGTCTGGGACCAGGTGGTG
KPL4	ACCAGGTGGTGAATGAGGGCTG---CTGAAGCACGTCTGGGACCAGG	MLEC---MLEC	UTR---UTR	12---12	121134508	121134545	-1	-1	6	5	yes	CTGGGACCAGGTGGTGAATGAGGGCTGAAGCACGTCTGGGACCAGGTGGT
MCF7	ACCAGGTGGTGAATGAGGGCTG---CTGAAGCACGTCTGGGACCAGG	MLEC---MLEC	UTR---UTR	12---12	121134508	121134545	-1	-1	5	5	yes	CTGGGACCAGGTGGTGAATGAGGGCTGAAGCACGTCTGGGACCAGGTGGT
SKBR3	ACCAGGTGGTGAATGAGGGCTG---CTGAAGCACGTCTGGGACCAGG	MLEC---MLEC	UTR---UTR	12---12	121134508	121134545	-1	-1	10	5	yes	CTGGGACCAGGTGGTGAATGAGGGCTGAAGCACGTCTGGGACCAGGTGGT
BT474	TGAGGCGTATTATACCATAGCC---AGCCCCCATCGCTGGGTCAATA	PCBD2---MTND4P12	INTRON---UTR	5---5	134263008	134263060	1	-1	33	4	yes	GAATGAGTGTGAGGCGTATTATACCATAGCCCCCATCGCTGGGTCAATAG
KPL4	TGAGGCGTATTATACCATAGCC---AGCCCCCATCGCTGGGTCAATA	PCBD2---MTND4P12	INTRON---UTR	5---5	134263008	134263060	1	-1	16	4	yes	GAATGAGTGTGAGGCGTATTATACCATAGCCCCCATCGCTGGGTCAATAG
BT474	GGCCCTGTCTGGGCCAGAACTG---GGATGTCAGGCCCTGTCTGGGC	LONP1---LONP1	UTR---UTR	19---19	5691987	5692016	-1	-1	13	5	yes	TCAGGCCCTGTCTGGGCCAGAACTGGATGTCAGGCCCTGTCTGGGCCAGA
SKBR3	GGCCCTGTCTGGGCCAGAACTG---GGATGTCAGGCCCTGTCTGGGC	LONP1---LONP1	UTR---UTR	19---19	5691987	5692016	-1	-1	10	5	yes	CAGGCCCTGTCTGGGCCAGAACTGGATGTCAGGCCCTGTCTGGGCCAGAA
BT474	GAAATTCAGGTATGTGGCAAAT---AAATACGAAAGGATTAGCGAGA	AC132872.1---CSNK1D	CDS---CDS	17---17	80209398	80210375	1	-1	4	4	no	AGAAATTCAGGTATGTGGCAAATACGAAAGGATTAGCGAGAAGAAAATGT
SKBR3	GAAATTCAGGTATGTGGCAAAT---AAATACGAAAGGATTAGCGAGA	AC132872.1---CSNK1D	CDS---CDS	17---17	80209398	80210375	1	-1	2	4	yes	CAGAAATTCAGGTATGTGGCAAATACGAAAGGATTAGCGAGAAGAAAATG
BT474	CGCTTTCACGGTCTGTATTCGT---TCGTGAGGCCCCGCTTTCACGG	HFM1---HFM1	INTRON---INTRON	1---1	91853003	91852971	1	1	61	5	yes	CCGCTTTCACGGTCTGTATTCGTGAGGCCCCGCTTTCACGGTCTGTATTC
SKBR3	CGCTTTCACGGTCTGTATTCGT---TCGTGAGGCCCCGCTTTCACGG	HFM1---HFM1	INTRON---INTRON	1---1	91853003	91852971	1	1	33	5	yes	CCGCTTTCACGGTCTGTATTCGTGAGGCCCCGCTTTCACGGTCTGTATTC
BT474	CATCTTCCTCTCGGTCTACTTC---CTTCATAATTACATTGTCTGAT	CNIH4---RP1-177A13.1	CDS---UTR	1---6	224544694	127738031	1	-1	13	1	no	CGCTCATCTTCCTCTCGGTCTACTTCATAATTACATTGTCTGATTTAGAA
SKBR3	CATCTTCCTCTCGGTCTACTTC---CTTCATAATTACATTGTCTGAT	CNIH4---RP1-177A13.1	CDS---UTR	1---6	224544694	127738031	1	-1	13	1	yes	TGCGCGCTCATCTTCCTCTCGGTCTACTTCATAATTACATTGTCTGATTT
BT474	TTTTTCTTTAATTACCTCTTTA---CTTTACAGTGTGCCTTCAACTG	FECHP1---ENY2	INTER_REMOTE---CDS	3---8	34939034	110351618	1	-1	49	1	no	ATTTTTCTTTAATTACCTCTTTACAGTGTGCCTTCAACTGATCCTTCCAG
SKBR3	TTTTTCTTTAATTACCTCTTTA---CTTTACAGTGTGCCTTCAACTG	FECHP1---ENY2	INTER_REMOTE---CDS	3---8	34939034	110351618	1	-1	41	1	no	ATTTTTCTTTAATTACCTCTTTACAGTGTGCCTTCAACTGATCCTTCCAG
BT474	GCACCGCAGCTCATCTACCAGG---GAGTGGCGGGGGGGGGGGGGGG	ERBB2---RP11-328K4.1	CDS---INTRON	17---4	37883255	104227319	1	1	228	1	yes	CCACAGGCACCGCAGCTCATCTACCAGGAGTGGCGGGGGGGGGGGGGGGG
KPL4	GCACCGCAGCTCATCTACCAGG---GAGTGGCGGGGGGGGGGGGGGG	ERBB2---RP11-328K4.1	CDS---INTRON	17---4	37883255	104227319	1	1	102	1	yes	CACAGGCACCGCAGCTCATCTACCAGGAGTGGCGGGGGGGGGGGGGGGGG
SKBR3	GCACCGCAGCTCATCTACCAGG---GAGTGGCGGGGGGGGGGGGGGG	ERBB2---RP11-328K4.1	CDS---INTRON	17---4	37883255	104227319	1	1	294	1	yes	CCACAGGCACCGCAGCTCATCTACCAGGAGTGGCGGGGGGGGGGGGGGGG

## Sheet: CRAC recurrent Chimeras variants 
Library	Seq junction(left-right)	Fusion genes(L-R)	Annotation (L-R)	Chromosomes(L-R)	5'position	3'position	5'strand	3'strand	Support	Class	THF	Sequence
BT474	ACTGTGGGGTCCTCACTGTACC---GTACCCCTGCCCTCTGAGACTG	ERBB2---ERBB2	CDS---CDS	17---17	37883719	37883739	-1	1	11	4	yes	GGGTACTGTGGGGTCCTCACTGTACCCCTGCCCTCTGAGACTGATGGCTA
BT474	GGTTTCAGGGACAGTCTCTGAA---CTGAAACCTAGTACTGCCCCCC	ERBB2---ERBB2	UTR---UTR	17---17	37884676	37884690	-1	1	11	4	yes	TAGGTTTCAGGGACAGTCTCTGAAACCTAGTACTGCCCCCCATGAGGAAG
BT474	TGGGCTGAAGGCAGGAGGAGGG---AGGGAGGAGCTGCCCCTCAGCC	ERBB2---ERBB2	UTR---UTR	17---17	37884152	37884127	-1	1	8	4	yes	GCTGGGCTGAAGGCAGGAGGAGGGAGGAGCTGCCCCTCAGCCCCACCCTC
MCF7	CACCTTAGCCCCGCGCCCGAGG---AGGACTCGCCCCGGTCTGCAAA	ZNF217---SULF2	INXON---UTR	20---20	52210644	46415146	-1	1	11	4	yes	CGCTCACCTTAGCCCCGCGCCCGAGGACTCGCCCCGGTCTGCAAACACTC
MCF7	GCCGAGGAGCCGGAGCCGCAGG---CAGGACTCGCCCCGGTCTGCAA	ZNF217---SULF2	INXON---UTR	20---20	52210293	46415145	-1	1	21	4	yes	GGCCGAGGAGCCGGAGCCGCAGGACTCGCCCCGGTCTGCAAACACTCGAC
BT474	CCCGGGTCACGCGTGGGTCCTC---CAGAAACTCATCTCGAATGAAG	GNAS---GNAS	CDS---CDS	20---20	57485405	57485455	-1	-1	109	3	yes	TGGCCCGGGTCACGCGTGGGTCCTCAGAAACTCATCTCGAATGAAGTACT
BT474	CCTCTTTCAGGTTGTTTTTGAT---ATCCTGCATGTTAATGGGTTTA	GNAS---GNAS	CDS---CDS	20---20	57478610	57470710	-1	1	17	4	yes	CGCCTCTTTCAGGTTGTTTTTGATATCCTGCATGTTAATGGGTTTAATGG
MCF7	TAATCTGCCCCGGGTGGTTCAG---CAGCAAGTCTGACCCGCCGCAG	EEF1A2---EEF1A2	CDS---CDS	20---20	62120495	62121876	1	-1	6	4	yes	GCCGGCGCTAATCTGCCCCGGGTGGTTCAGCAAGTCTGACCCGCCGCAGG
MCF7	CCGCAGGATGCCGGTCTCCACC---CCACCATGCCCGGCCGCAGGAT	EEF1A2---EEF1A2	CDS---CDS	20---20	62122062	62122028	1	1	10	5	yes	CCCGGCCGCAGGATGCCGGTCTCCACCATGCCCGGCCGCAGGATGCCGGT
BT474	GACACTCCCCTAACATATTTGG---GGGAAGAGGAAGAACGTCTGAG	MAN1A2---MAN1A2	INXON---INXON	1---1	117948267	117944806	1	1	4	3	yes	GGAAAGGACACTCCCCTAACATATTTGGGAAGAGGAAGAACGTCTGAGAA
BT474	GACAACCTTGATTTCAGTGTGG---GGGAAGAGGAAGAACGTCTGAG	MAN1A2---MAN1A2	INXON---INXON	1---1	117957453	117944806	1	1	4	3	yes	AGACAACCTTGATTTCAGTGTGGGAAGAGGAAGAACGTCTGAGAAATAAA
MCF7	TATTACCTATCAGGAGAGGAGG---AGGGAAGAGGAAGAACGTCTGA	MAN1A2---MAN1A2	INXON---INXON	1---1	117963271	117944805	1	1	6	3	yes	GCAGCATATTACCTATCAGGAGAGGAGGGAAGAGGAAGAACGTCTGAGAA
MCF7	GACAACCTTGATTTCAGTGTGG---GGGAAGAGGAAGAACGTCTGAG	MAN1A2---MAN1A2	INXON---INXON	1---1	117957453	117944806	1	1	3	3	yes	TGAAGACAACCTTGATTTCAGTGTGGGAAGAGGAAGAACGTCTGAGAAAT
SKBR3	TATTACCTATCAGGAGAGGAGG---AGGGAAGAGGAAGAACGTCTGA	MAN1A2---MAN1A2	INXON---INXON	1---1	117963271	117944805	1	1	8	3	yes	CAGCATATTACCTATCAGGAGAGGAGGGAAGAGGAAGAACGTCTGAGAAA
SKBR3	TCAGACGTTCTTCCTCTTCCCT---CCTTTTCAAATTCACCATTGCC	MAN1A2---MAN1A2	INXON---INXON	1---1	117944805	117984947	-1	-1	5	3	yes	CTCAGACGTTCTTCCTCTTCCCTTTTCAAATTCACCATTGCCCAAGGAAT
SKBR3	GACAACCTTGATTTCAGTGTGG---GGGAAGAGGAAGAACGTCTGAG	MAN1A2---MAN1A2	INXON---INXON	1---1	117957453	117944806	1	1	3	3	yes	AAGACAACCTTGATTTCAGTGTGGGAAGAGGAAGAACGTCTGAGAAATAA
SKBR3	GACATAGGTATTAGAATCCCAG---CCCAGTGTTCCAACACCCAAGC	SUSD2---SUSD2	UTR---UTR	22---22	24584659	24584563	-1	1	7	4	yes	TCAGGACATAGGTATTAGAATCCCAGTGTTCCAACACCCAAGCCCCGTGC
SKBR3	GTTGGGAGGTGGGGCCAGCCAG---GCCAGGTACCTGTTGCCCTCCT	SUSD2---SUSD2	CDS---CDS	22---22	24583939	24583989	-1	-1	19	3	yes	CCTTTTGTCCGTTGGGAGGTGGGGCCAGCCAGGTACCTGTTGCCCTCCTT
SKBR3	GTCCGTTGGGAGGTGGGGCCAG---GCCAGGTACCTGTTGCCCTCCT	SUSD2---SUSD2	CDS---CDS	22---22	24583943	24583989	-1	-1	7	5	yes	CTCCTTTTGTCCGTTGGGAGGTGGGGCCAGGTACCTGTTGCCCTCCTTTT
SKBR3	TCAAGTATCCAGGTCCCAGGTG---GGTGCACAGCCCTGATGGGAGC	SUSD2---SUSD2	UTR---UTR	22---22	24584490	24584389	-1	1	9	4	yes	CAGGTATCAAGTATCCAGGTCCCAGGTGCACAGCCCTGATGGGAGCAGCT
BT474	GTCGATAAGCTGGAACTGATGG---GGAGGAATACGCAGTTGAGGGC	SKA2---MYO19	CDS---INXON	17---17	57232490	34863351	-1	-1	6	2	yes (*)	GGTCGATAAGCTGGAACTGATGGAGGAATACGCAGTTGAGGGCCTGGAGT
BT474	GTCGATAAGCTGGAACTGATGG---GGCCTGCTGGATGTGTATGGAT	SKA2---MYO19	CDS---INXON	17---17	57232490	34863763	-1	-1	6	2	yes (*)	GAGGTCGATAAGCTGGAACTGATGGCCTGCTGGATGTGTATGGATTTGAA
SKBR3	GGAATTGCGCCCTCCGGCATTG---GAAGCTGAAGAGGGAACTACCC	TATDN1---GSDMB	INXON---CDS	8---17	125551167	38066176	-1	-1	13	1	yes (*)	GACCCAGGAATTGCGCCCTCCGGCATTGAAGCTGAAGAGGGAACTACCCT
SKBR3	TGAGTCGCTTCAAGTTTATCGG---GGAAAGTCTTTGGGTTCGGAGG	TATDN1---GSDMB	UTR---UTR	8---17	125551264	38062524	-1	-1	78	1	yes (*)	GTCATGAGTCGCTTCAAGTTTATCGGAAAGTCTTTGGGTTCGGAGGATTC
SKBR3	AGTCGCTTCAAGTTTATCGGTA---GGTATCTGAGGTCCTGATTTCC	TATDN1---GSDMB	UTR---INXON	8---17	125551262	38062238	-1	-1	77	1	yes (*)	GTCATGAGTCGCTTCAAGTTTATCGGTATCTGAGGTCCTGATTTCCGGGG
SKBR3	TGAGTCGCTTCAAGTTTATCGG---GGAAGCTGAAGAGGGAACTACC	TATDN1---GSDMB	UTR---INXON	8---17	125551264	38066177	-1	-1	334	1	yes (*)	CATGAGTCGCTTCAAGTTTATCGGAAGCTGAAGAGGGAACTACCCTTTTC
BT474	TAAAGGATGCGTAGGGATGGGA---GGGATCGTTGACCTCGTCTGTT	RP5-857K21.4---RP5-857K21.4	INTRON---INTRON	1---1	568368	568414	-1	-1	118	5	yes	TCTGTTATGTAAAGGATGCGTAGGGATGGGATCGTTGACCTCGTCTGTTA
BT474	TGCGGCGTATTCGATGTTGAAG---TGAAGAATAGGGCGAAGGGGCC	RP5-857K21.4---RP5-857K21.4	INTRON---INTRON	1---1	564485	564528	-1	-1	92	5	yes	GGGCCTGCGGCGTATTCGATGTTGAAGAATAGGGCGAAGGGGCCTGCGGC
BT474	GCCGACTGTGGGGTGGTGCTGG---GCTGGAAGAGGGCTGGGGCTGG	SUPT6H---SUPT6H	CDS---CDS	17---17	27028070	27028119	-1	-1	2	5	yes	GCCTGGGCCGACTGTGGGGTGGTGCTGGAAGAGGGCTGGGGCTGGGCCTG
BT474	AGCAGCAGGGGGGAAAGGGCAG---GGCAGGAAGCGGTGGCAGCAGC	SUPT6H---SUPT6H	UTR---UTR	17---17	27029181	27029218	-1	-1	2	5	yes	CAGCAGCAGGGGGGAAAGGGCAGGAAGCGGTGGCAGCAGCAGGGGGGAAA
SKBR3	GTGCAGCCAGCACACCTTGGGC---GGGCAGAACAACTGCGGGATGA	LAMB2---LAMB2	CDS---CDS	3---3	49158964	49158936	1	-1	2	4	yes	CCTGTGCAGCCAGCACACCTTGGGCAGAACAACTGCGGGATGAGGCTCGG
SKBR3	CTCCTTCTGAGCATCCATCAGT---CAGTACCTAGCCCTGTGAGCAA	LAMB2---LAMB2	CDS---CDS	3---3	49160678	49160730	1	-1	2	4	yes	GAAGTCCTCCTTCTGAGCATCCATCAGTACCTAGCCCTGTGAGCAACTCG
BT474	AAAACTGCCCATGTTCTCCGAG---AGCAATTTCGAGTGCAAGTGCC	THRA---SKAP1	CDS---UTR	17---17	38243105	46371706	1	1	63	2	No (**)	CAAAAAACTGCCCATGTTCTCCGAGCAATTTCGAGTGCAAGTGCCACAGT
BT474	AAAACTGCCCATGTTCTCCGAG---GAGTGTGGAGAAAAGAGAGAGA	THRA---SKAP1	CDS---INXON	17---17	38243105	46384689	1	1	25	2	No (**)	AAAAACTGCCCATGTTCTCCGAGTGTGGAGAAAAGAGAGAGAAAGGGAGA

## Sheet: Other CRAC chimeras
Library	Seq junction(left-right)	Fusion genes(L-R)	Annotation (L-R)	Chromosomes(L-R)	5'position	3'position	5'strand	3'strand	Support	Class	THF	Sequence
BT474	GGGCTTGTCGGTGAAGCGGCAG---GGCAGGGGGGGGGGGGGGGGGG	ARPC2---ABCC4	UTR---INTRON	2---13	219081926	95828474	1	1	47	1	no	CGGGGACCGGGCTTGTCGGTGAAGCGGCAGGGGGGGGGGGGGGGGGGGGG
BT474	GGCGTGCGGCCTAGCGTCTCAG---CAGAAGGTGCCATGCGGGCCAG	BRD4---RFX1	UTR---INXON	19---19	15443100	14094409	-1	-1	5	2	no	GCGGGGGCGGCGTGCGGCCTAGCGTCTCAGAAGGTGCCATGCGGGCCAGC
BT474	AGGCATGAGTTAGCAGTTCTTG---TGAGCTTTCTCGGTAAATAAGG	CASP10---AC113407.1	INTRON---INXON	2---5	202077928	99384608	1	1	236	1	no	AGGCATGAGTTAGCAGTTCTTGTGAGCTTTCTCGGTAAATAAGGGGTCGT
BT474	GGGAAGCGGCTGTCAAAAGGGG---GGGGGGGGGTTTTTGTTTTTTT	COX6B1---AP000769.1	CDS---INTRON	19---11	36142188	65225708	-1	1	9	1	no	GTTGGGGAAGCGGCTGTCAAAAGGGGGGGGGTTTTTGTTTTTTTTTTTTT
BT474	TTCCTTCTGGTGTGATTTCAAA---AAAGTCATCAAATCCTAGAAGA	DENND1A---LSM5	INTRON---CDS	9---7	126521662	32528864	-1	1	3	1	no	CCTTCTTCCTTCTGGTGTGATTTCAAAAGTCATCAAATCCTAGAAGAGTA
BT474	CTATAACTACCAGCTGGAAGGG---GGGCAGACCCTGCTCTGTGTGT	DNASE2---DNASE2	CDS---CDS	19---19	12989340	12989534	-1	-1	2	3	no	GGGTCTATAACTACCAGCTGGAAGGGGCAGACCCTGCTCTGTGTGTCTTT
BT474	GTCGACGACTTCGAGGCGGGGG---GGGGGGGGCGGGCGGGGGGGGG	FADD---MAGEB10	CDS---INTRON	11---X	70049820	27827643	1	-1	6	1	no	GCTGCGGCGCGTCGACGACTTCGAGGCGGGGGGGGCGGGCGGGGGGGGGG
BT474	GAGGATTTCCCAGTGGAGGTGG---GTGGGGGGGGGGGGGGGGAGGG	FUS---NONE	CDS---INTER_REMOTE	16---5	31201670	57860997	1	1	76	1	no	GCCGAGGAGGATTTCCCAGTGGAGGTGGGGGGGGGGGGGGGGAGGGGTGG
BT474	GAATGGAATGCCAATATGGCAG---AGGAAAAATTTTTTTTAAAAAA	GOLPH3---NONE	UTR---INTER_REMOTE	5---5	32126108	162957322	1	-1	6	4	no	AACAGGGAATGGAATGCCAATATGGCAGGAAAAATTTTTTTTAAAAAAAA
BT474	GCAGGGGTCGAAGCGGCGGCGG---GCGGGGGGGGGGGCGGCGGGGG	HNRNPM---LAX1	CDS---INTRON	19---1	8509909	203738899	1	1	78	1	no	AAAATGGCGGCAGGGGTCGAAGCGGCGGCGGGGGGGGGGGCGGCGGGGGG
BT474	TGTAGGCAGGTGGTGGTGGAGG---GGAGGGGGAGGCGGGGGGGGGG	HNRNPUL1---HIVEP1	CDS---INTRON	19---6	41811649	12011528	-1	-1	7	1	no	CATAGTTGTAGGCAGGTGGTGGTGGAGGGGGAGGCGGGGGGGGGGGGGGT
BT474	AGTATACATGAGTCACTGGCGG---GGGGGGGGGGGGGGTTTTTTTT	IKZF3---NONE	UTR---INTER_EST	17---1	37914639	231007797	1	1	14	1	no	CTGGAGTATACATGAGTCACTGGCGGGGGGGGGGGGGGTTTTTTTTTTTT
BT474	GATGGTCGTGTAGTAGTGGCTG---GGCTGGGGGGGCGGGGGGGGGG	KRT19---NONE	CDS---INTER_REMOTE	17---15	39684118	29949675	1	1	374	1	no	GCAGGTCCTGGATGGTCGTGTAGTAGTGGCTGGGGGGGCGGGGGGGGGGG
BT474	GATGATGCGCTGGGTGAGGCGG---GGGTTGGGGGGGGGGGGGGGGG	MAP4K2---NONE	CDS---INTER_REMOTE	11---7	64563770	66093745	1	-1	6	1	no	CTGGGGATGATGCGCTGGGTGAGGCGGGTTGGGGGGGGGGGGGGGGGGGC
BT474	ACCGCCCTCGTGTCTGTGGCGG---GGCGGGGGGGGGGCGCGGGGGC	MIR663---NONE	UTR---INTER_REMOTE	20---12	26188861	24715675	-1	1	103	1	no	CCGCCGCGGGACCGCCCTCGTGTCTGTGGCGGGGGGGGGGCGCGGGGGCG
BT474	CAGCATCCTTGACAGCTAAGGG---GGGAAGAGTGGAGCCTCGAACC	NONE---NONE	INTER_EST---INTER_EST	17---17	38520460	38520483	-1	1	2	4	no	CTTCCCACAGCATCCTTGACAGCTAAGGGAAGAGTGGAGCCTCGAACCCG
BT474	GTGGTTGGTTGATGCCGATTGT---ATTGTAACTATTATGAGTCCTA	PCBD2---MTND5P3	INTRON---UTR	5---13	134261203	85097187	1	-1	1825	1	no	GCTGCTAGGTGTGGTTGGTTGATGCCGATTGTAACTATTATGAGTCCTAG
BT474	CGTGCGGCTGAGCCACTGGCAG---CAGGCGGGGGGGGGGGGGGGCA	PIGQ---MDK	CDS---UTR	16---11	624649	46404359	1	-1	6	1	no	GGGCCCCGTGCGGCTGAGCCACTGGCAGGCGGGGGGGGGGGGGGGCAGCC
BT474	GAAGAGGCAGTGGTGGCGGCGG---GGCGGGGGGCGGGGTGGGGGGG	RBM42---NONE	CDS---INTER_EST	19---16	36124669	72641525	1	1	3	1	no	AGAAGGAAGAGGCAGTGGTGGCGGCGGGGGGCGGGGTGGGGGGGGGGAGG
BT474	GCTGCGTGTGGGTTTGCGGCTG---TGGGGGGGGGGGGGGAGGAGGA	SCRIB---ARHGAP21	CDS---INTRON	8---10	144885684	24913978	-1	1	6	1	no	GGTCGGCTGCGTGTGGGTTTGCGGCTGGGGGGGGGGGGGGAGGAGGAGGG
BT474	TTCCTGGCAGAGAGACCGGCTG---GGGGAGGGAGGGGGGGAGGGGA	SDC4---NONE	UTR---INTER_REMOTE	20---13	43955491	106660750	1	1	13	1	no	CCCCATTTCCTGGCAGAGAGACCGGCTGGGGGAGGGAGGGGGGGAGGGGA
BT474	GCTGCTGCTGCTGATGCGGCTG---GCTGGGGGTGGGGCGGGGGGTG	SFPQ---RRM2P4	CDS---INTER_REMOTE	1---X	35658376	143417908	1	1	7	1	no	GGCGGCGGCTGCTGCTGCTGATGCGGCTGGGGGTGGGGCGGGGGGTGGTT
BT474	GTGGCACCCGTCGGTGAGGCGG---CGGGGGCGGGCGGGGGGGGGGG	SREBF2---PLCG2	CDS---INTRON	22---16	42229171	81815494	1	-1	10	1	no	GCGGCGGGTGGCACCCGTCGGTGAGGCGGGGGCGGGCGGGGGGGGGGGGG
BT474	CCCCCTGTGTACTGAGCGGCGG---GGGTTGGGGGGGGGGGGGGGGG	SYNGR2---NONE	UTR---INTER_REMOTE	17---7	76168023	66093745	1	-1	6	1	no	CAGCCGCCCCCTGTGTACTGAGCGGCGGGTTGGGGGGGGGGGGGGGGGGG
BT474	CCAGGCCACGGTAGTGGCTGCC---CCCCCCCCCCCCCCACCCCCCA	TSPO---NONE	UTR---INTER_REMOTE	22---4	43558843	86062942	-1	1	6	1	no	TGGTACCAGGCCACGGTAGTGGCTGCCCCCCCCCCCCCCACCCCCCACCA
BT474	GGATGGAGATGCACTCACACAT---CATGGTTGATCCAGTAGTTGAA	TUBAP---RP11-480I12.5	UTR---UTR	21---1	24781447	202830575	1	1	7	1	no	CCACATGGATGGAGATGCACTCACACATGGTTGATCCAGTAGTTGAAGTT
BT474	CATCCTTAACAGAAACAAAAAT---AAAATGTCAGGAGATCGAGACC	ZNF652---HMGN2P6	UTR---INTER_PROXY	17---14	47372791	25731675	-1	-1	7	1	no	CAAATACCACCATCCTTAACAGAAACAAAAATGTCAGGAGATCGAGACCA
KPL4	ACATACATCATTTAAAGGAGCA---GAGCAACTTGCTGAGCTTCGTC	CASC4P1---CASC4	UTR---INXON	13---15	20138655	44620881	-1	1	7	1	no	CAGATGGCAGACATACATCATTTAAAGGAGCAACTTGCTGAGCTTCGTCA
KPL4	GGTGCGGCAGCGGCAGCGGCAG---GGCAGGGGGGGGGGGGGGGGGG	CPT1A---ABCC4	UTR---INTRON	11---13	68609278	95828474	1	1	5	1	no	AGCTACGGAGGTGCGGCAGCGGCAGCGGCAGGGGGGGGGGGGGGGGGGGG
KPL4	GAGGATTTCCCAGTGGAGGTGG---GTGGGGGGGGGGGGGGGGAGGG	FUS---NONE	CDS---INTER_REMOTE	16---5	31201670	57860997	1	1	22	1	no	GGCCGAGGAGGATTTCCCAGTGGAGGTGGGGGGGGGGGGGGGGAGGGGCG
KPL4	AAACTTTCAGATGGAGTGGCTG---CTGGGGTGGAGGGTGGTGGGGG	HSPD1---NONE	CDS---INTER_REMOTE	2---2	198353733	47838304	-1	1	21	4	no	GGCTTGCAAAACTTTCAGATGGAGTGGCTGGGGTGGAGGGTGGTGGGGGG
KPL4	TGCGTCTGTGTGTGCGTCTGTG---TGTGCGCGTGTGTGTGCGCGTC	IL5---NACC2	INTRON---UTR	5---9	131884370	138899304	1	-1	4	1	no	GTGCGTCTGTGTGTGCGTCTGTGCGCGTGTGTGTGCGCGTCTGTGTGTAT
KPL4	TCCTCGGACATGGCCGCGGCGG---GCGGGGGGGGGGGGGGGCGCGG	IRF2BP2---DIS3L2	CDS---INTRON	1---2	234745227	233152114	-1	-1	6	1	no	GTCGCGGGCTCCTCGGACATGGCCGCGGCGGGGGGGGGGGGGGGCGCGGG
KPL4	TGGGATCTTTCTATTCACTCTT---CTCTTGGTATGGAGGGCTGGGA	MARK3---MARK3	INTRON---INTRON	14---14	103955522	103955560	-1	-1	2	5	no	GGCTGGGATCTTTCTATTCACTCTTGGTATGGAGGGCTGGGATCTTTCTA
KPL4	GTACTTTCTCTTCCGCCTGGCC---GGCCAGGCGGAAGAGAAAGTAC	TLCD1---TLCD1	UTR---UTR	17---17	27051716	27051716	-1	1	2	4	no	GTCATGTACTTTCTCTTCCGCCTGGCCGGCCAGGCGGAAGAGAAAGTACA
MCF7	GAGAGGCCCTCTAAAGATAAGG---TAAGGAAAAAGAAAAGACTCAA	CCAR1---KLF17	INXON---INTRON	10---1	70545975	44589189	1	-1	2	1	no	GGAGAGGCCCTCTAAAGATAAGGAAAAAGAAAAGACTCAAATGATCACAA
MCF7	GATGTTCACTAAGTTGTGTTCG---CGTTTCAACACGGATGGTCATG	CCDC101---PAPOLA	CDS---CDS	16---14	28596250	97002295	-1	1	2	1	no	TTCTGGATGTTCACTAAGTTGTGTTCGTTTCAACACGGATGGTCATGGTT
MCF7	GAGGGGTAGCAACTGCAGTAGG---AGGATCAGGCGCCTGTCGGCTT	DAG1---SMEK1	UTR---CDS	3---14	49569180	91976496	-1	-1	2	1	no	GGGAGGGGTAGCAACTGCAGTAGGATCAGGCGCCTGTCGGCTTCTGACGT
MCF7	CAGCACAGACCACCGAAAAGAG---AAGAGCTAGAAGGTGAGCGTGC	FAM117A---FAM117A	CDS---CDS	17---17	47799860	47799939	-1	-1	2	3	no	GGGGCAGCACAGACCACCGAAAAGAGCTAGAAGGTGAGCGTGCCAGTTCC
MCF7	GTGGAGGGCATTCATGTGGCTG---GTGGGGGGGTGGGAGGGGGGTG	G6PD---Y_RNA	CDS---INTER_REMOTE	X---14	153763501	66623560	1	-1	6	1	no	CCCAGGTGGAGGGCATTCATGTGGCTGGTGGGGGGGTGGGAGGGGGGTGG
MCF7	CCTCCAGAGACCTTAAGGGAGG---GGAGGTCTGAAGTACAAAATCA	HIST2H2BC---HIST2H2BC	INTER_PROXY---INTER_PROXY	1---1	149818591	149818517	1	1	2	3	no	CCCTCCAGAGACCTTAAGGGAGGTCTGAAGTACAAAATCAATTTTACTCG
MCF7	TCGCCCCTGTGCCACGCCCTGC---CCTGCTGCGGCCCCAGGCTCCT	LRFN4---ZFHX3	UTR---CDS	11---16	66627285	72992497	1	1	2	1	no	CTCGCCCCTGTGCCACGCCCTGCTGCGGCCCCAGGCTCCTCATGGGGCCT
MCF7	CTGGGCATGGGGACATGGAGGA---GAGGACCAATGGGGACAACTAC	MGAT5---IGF2R	UTR---CDS	2---6	135207169	160510971	-1	1	2	1	no	GTCTGGGCATGGGGACATGGAGGACCAATGGGGACAACTACCTGTATGAG
MCF7	GGCAACAGAGCAGCAAGACTTT---CTTTACACTCGGGGTGAGTAGT	MNAT1---B3GALNT1	INTRON---CDS	14---3	61358189	160818926	-1	1	2	1	no	GCCTGGGCAACAGAGCAGCAAGACTTTACACTCGGGGTGAGTAGTCGGAG
MCF7	TGCATTTTTGGTACCTTAACCT---ACCTTCCCGACAGAGCCCCATG	NONE---ATXN7	INTER_REMOTE---INXON	1---3	106758924	63898902	-1	-1	2	1	no	GTTGCATTTTTGGTACCTTAACCTTCCCGACAGAGCCCCATGACTTCGCG
MCF7	CTGGGGAATCATGGCTCCTAGG---CTAGGTATGCTTGTTACTACTG	NONE---NONE	INTER_REMOTE---INTER_REMOTE	10---10	8930857	8930905	-1	-1	2	5	no	CTGGGGTACTGGGGAATCATGGCTCCTAGGTATGCTTGTTACTACTGGGG
MCF7	GCGGCGGCGGCGGGGGGGTGGG---GTCCTTCCCCCCCCCCCCCCCC	NONE---NONE	INTER_REMOTE---INTER_REMOTE	17---2	60142725	225522072	-1	-1	61	1	no	GGCGGCGGCGGCGGCGGGGGGGTGGGGTCCTTCCCCCCCCCCCCCCCCCC
MCF7	GCTCCCGGGTCCCTGGCAGTGT---GTCGCTCCCGGGTCCCTGGCAG	NONE---NONE	INTER_REMOTE---INTER_REMOTE	1---1	204346955	204346931	1	1	4	5	no	CGTCGCTCCCGGGTCCCTGGCAGTGTCGCTCCCGGGTCCCTGGCAGTGTG
MCF7	AGTGACATACCATCGCCACCTT---CCTTCATGATTTCCTCAGTCTT	NUDT19---NUDT19	UTR---UTR	19---19	33202781	33202737	1	-1	2	4	no	CCGGATAGTGACATACCATCGCCACCTTCATGATTTCCTCAGTCTTTTTT
MCF7	AAAAATAAAAAGAAAATTAAGA---AGAATGAAAATACTGAAGGAAG	PAAF1---TOP2A	INTRON---INXON	11---17	73609397	38551792	-1	-1	4	1	no	AAAAAATAAAAAGAAAATTAAGAATGAAAATACTGAAGGAAGCCCTCAAG
MCF7	GACACAGCAGGACAGGAACGGT---GGTGCAGGGGCTGGTCTGGGGC	RAB7A---FAM69B	CDS---INTRON	3---9	128525241	139614423	1	1	2	1	no	ATGGGACACAGCAGGACAGGAACGGTGCAGGGGCTGGTCTGGGGCTCTGG
MCF7	CCCCCTGTGTACTGAGCGGCGG---GGGTTGGGGGGGGGGGGGGGGG	SYNGR2---NONE	UTR---INTER_REMOTE	17---7	76168023	66093745	1	-1	8	1	no	CAGCCGCCCCCTGTGTACTGAGCGGCGGGTTGGGGGGGGGGGGGGGGGGG
MCF7	AATTTAGTGGACCAAGAAGAGC---GAGCAACGACTGAAAATCTTTT	TAB3---TAB3	CDS---CDS	X---X	30872355	30872399	-1	-1	2	5	no	AAATTTAGTGGACCAAGAAGAGCAACGACTGAAAATCTTTTAAATTTAGT
MCF7	GTGTAAGCCCCTCTGGCCCCTA---CCTAGCCCCAAACCCACTCCAC	TCEAL3---AC073308.1	UTR---INTER_PROXY	X---7	102864555	145694489	-1	1	3	1	no	AGGGATATCGTGTAAGCCCCTCTGGCCCCTAGCCCCAAACCCACTCCACC
MCF7	TTTTCGACAGTGGCTTCGGCGG---GGGGGGGGCGGCGGGGGGGCAG	THOC4---RP11-1084I9.1	CDS---INTRON	17---15	79848640	26184194	-1	-1	8	1	no	CACGATCTTTTCGACAGTGGCTTCGGCGGGGGGGGCGGCGGGGGGGCAGG
MCF7	TGAATTGAGGTGTCTTCGAGGG---GAGGGTTTGGCTGAGTCCTTCA	ZFYVE27---ZFYVE27	UTR---UTR	10---10	99519758	99519680	-1	1	2	4	no	TGTGAATTGAGGTGTCTTCGAGGGTTTGGCTGAGTCCTTCAGCGTTAAGT
SKBR3	CGTTCCCTTGGCTGTGGTTTTG---TGGTGGGTAGTAGGGAGGGGGA	AC093693.2---NONE	INXON---INTER_EST	7---9	68527585	99899895	-1	-1	73	1	no	CCAAGCCCGTTCCCTTGGCTGTGGTTTTGGTGGGTAGTAGGGAGGGGGAG
SKBR3	CTCCATGACAAAGCAGAGGCGG---GGCGGGCGGGGGGGGGGGGGGG	AKT1---FBXL20	CDS---INTRON	14---17	105240287	37554286	1	1	15	1	no	TGTTGGCGTACTCCATGACAAAGCAGAGGCGGGCGGGGGGGGGGGGGGGG
SKBR3	TGATTGCCATAGGAATCATGTC---GTCGTTGCTGCTGCTGCTGCTG	ARID1A---NONE	INXON---INTER_REMOTE	1---X	27100291	18442838	-1	1	15	1	no	GGAGAACTGATTGCCATAGGAATCATGTCGTTGCTGCTGCTGCTGCTGCT
SKBR3	AACTAGGAAAATGGGAAGAAAT---GAAATAGAAAGCTAATGAAGAG	CCDC43---CCDC43	UTR---UTR	17---17	42755699	42755781	-1	-1	2	3	no	CAAAACTAGGAAAATGGGAAGAAATAGAAAGCTAATGAAGAGGCCTACCT
SKBR3	CATCTCTGCTCTGAGTCGCTTT---GCTTTGTCTTCTGCCTTTTGCA	CEP63---CEP63	CDS---CDS	3---3	134269047	134269088	-1	-1	2	5	no	TTTTGCATCTCTGCTCTGAGTCGCTTTGTCTTCTGCCTTTTGCATCTCTG
SKBR3	AAACTTCTTCACAAATCGGCGG---GGCGGGGGGGGGTGGGGGGGGG	DENND2D---SETD2	CDS---INTRON	1---3	111730837	47149207	1	1	7	1	no	TTCACAAACTTCTTCACAAATCGGCGGGGGGGGGTGGGGGGGGGGGGGGG
SKBR3	ACCAGAACTCGGACGGCTACTG---GAATCGTTCTTGGACACTGCTC	DSP---NONE	CDS---INTER_REMOTE	6---6	7542317	8222809	1	-1	8	4	no	CGACCAGAACTCGGACGGCTACTGAATCGTTCTTGGACACTGCTCTCACT
SKBR3	GGACTAGGCTTTTTGGTAGGCA---AGGCAGATGGGCTAGGACTAGG	FAM206A---FAM206A	UTR---UTR	9---9	111702701	111702736	-1	-1	2	5	no	GGCTAGGACTAGGCTTTTTGGTAGGCAGATGGGCTAGGACTAGGCTTTTT
SKBR3	GAGAAGCGGCTCCTGCAGGCGG---GCGGGGGGGGTGGGGGGGGGGG	GALNT10---NONE	CDS---INTER_REMOTE	5---16	153570459	1041734	1	-1	4	1	no	CGGCGGAAGGAGAAGCGGCTCCTGCAGGCGGGGGGGGTGGGGGGGGGGGG
SKBR3	ACTCTGCACAAGATGGCGGCGG---CGGGAGGGGGGGGGGGGGCGGG	GANAB---NONE	CDS---INTER_EST	11---20	62414061	29611852	-1	-1	8	1	no	AGGAGCAAACTCTGCACAAGATGGCGGCGGGAGGGGGGGGGGGGGCGGGG
SKBR3	CCCATGGCGGTCACCATGCTGG---GGGCGGGGGGGGGGGGGCGGAG	GATA2---NONE	UTR---INTER_REMOTE	3---5	128199886	105992988	1	1	3	1	no	CCCTAGCCCATGGCGGTCACCATGCTGGGCGGGGGGGGGGGGGCGGAGGG
SKBR3	GAATGGAATGCCAATATGGCAG---AGGAAAAATTTTTTTTAAAAAA	GOLPH3---NONE	UTR---INTER_REMOTE	5---5	32126108	162957322	1	-1	7	4	no	AGGGAATGGAATGCCAATATGGCAGGAAAAATTTTTTTTAAAAAAAAAAA
SKBR3	CTGCTGAAGTTGTCAAAAGACC---CCCACTGGTTCCTGGTCTCTTA	GTF3C2---GTF3C2	CDS---CDS	2---2	27565783	27565895	-1	-1	2	3	no	GCTGCTGAAGTTGTCAAAAGACCCACTGGTTCCTGGTCTCTTAGATCAAT
SKBR3	GACATGTTCTTCTTTTTTGGCT---TGGCTTTTCTCCTCTCTCTCTC	HMGXB4---RP11-677C1.2	INXON---INTRON	22---12	35679952	29566929	-1	1	8	1	no	CGACATGTTCTTCTTTTTTGGCTTTTCTCCTCTCTCTCTCTCTTTGTCCT
SKBR3	GATGATCGAGGTGCCCGTCCTC---TCCTCCACCTCCTTCTTCGTCT	HPS1---MLL5	CDS---UTR	10---7	100177978	104752846	-1	1	2	1	no	AACTCCAGATGATCGAGGTGCCCGTCCTCCACCTCCTTCTTCGTCTTACT
SKBR3	GGCAGCGGCCGGAGCGCGCAAG---GCAAGAATTAGCTAGGCGTGGT	KANK2---NONE	UTR---INTER_REMOTE	19---2	11308160	88579696	-1	-1	3	1	no	CCCCAGGGAAGGCAGCGGCCGGAGCGCGCAAGAATTAGCTAGGCGTGGTG
SKBR3	GATGGTCGTGTAGTAGTGGCTG---GGCTGGGGGGGCGGGGGGGGGG	KRT19---NONE	CDS---INTER_REMOTE	17---15	39684118	29949675	1	1	618	1	no	CAGGTCCTGGATGGTCGTGTAGTAGTGGCTGGGGGGGCGGGGGGGGGGGG
SKBR3	TGGTGAAGAAGACAGAGTCACC---CAAGACTCCAGTGGTGAAGAAG	MORC2---MORC2	CDS---CDS	22---22	31330783	31330815	-1	-1	2	5	no	GTGGTGAAGAAGACAGAGTCACCAAGACTCCAGTGGTGAAGAAGACAGAG
SKBR3	TCTCCTCCTGCAGCAGCTCCTG---CCTGAGTGTCCTGCAGCTGGGA	MYH14---MYH9	INXON---INXON	19---22	50783484	36689803	-1	1	18	1	no	GTCTCCTCCTGCAGCAGCTCCTGAGTGTCCTGCAGCTGGGACTCCAGCGC
SKBR3	TCCCTGGCTCTGGGAGTGGCAG---GGCAGGGGGGGGGGGGGGGGGG	MYO1C---ABCC4	UTR---INTRON	17---13	1367885	95828474	1	1	64	1	no	GTATGGGGCTCCCTGGCTCTGGGAGTGGCAGGGGGGGGGGGGGGGGGGGG
SKBR3	CTGGTTCACGATGGTGCGGACA---GGACAGCGCAGCCACCGCCTGC	NADSYN1---NADSYN1	CDS---CDS	11---11	71193913	71193000	-1	1	2	4	no	TGTAGCTGATCTGGTTCACGATGGTGCGGACAGCGCAGCCACCGCCTGCC
SKBR3	TCTTCACCTGAGGTAGAAGGAG---GCCAAATAAATGGAAGTCTGGG	RDH14---RDH14	UTR---UTR	2---2	18736575	18736598	-1	1	2	4	no	CTCTTCACCTGAGGTAGAAGGAGCCAAATAAATGGAAGTCTGGGCACCTT
SKBR3	TGCACACCATGATTCATGCCCT---CCCTGTTCTTTACTCAGGTGTA	RP1-309F20.3---GNAS	INTRON---INTRON	20---20	57446044	57446008	-1	1	2	4	no	CTGCACACCATGATTCATGCCCTGTTCTTTACTCAGGTGTATGCATAGTT
SKBR3	GACGTAGGGTTTGGTGTGGCTG---TGGGGGGGGGGGGTGGGGGGGT	RP11-150D5.1---NONE	UTR---INTER_REMOTE	16---13	76269039	110535019	1	1	165	1	no	TTGGAGCGGACGTAGGGTTTGGTGTGGCTGGGGGGGGGGGGTGGGGGGGT
SKBR3	AATTCCACTTGACATCAACAAA---CAAACAGTAGTAATGTACAGTG	RP11-65E22.2---G2E3	UTR---CDS	3---14	132105597	31056020	-1	-1	6	1	no	CTCTGCCAAATTCCACTTGACATCAACAAACAGTAGTAATGTACAGTGAG
SKBR3	AAATCCTCGCTGGAGGCGGTGG---GTTTTTTTGTGGGGGGGGGTGG	RPL17---RP11-267A15.1	INTRON---INTRON	18---5	47018692	173863283	-1	1	3	1	no	TACTAAATCCTCGCTGGAGGCGGTGGGTTTTTTTGTGGGGGGGGGTGGGG
SKBR3	TTTTCGACAGTGGCTTCGGCGG---GGCGGGGGGGGCGGGGGGGGGG	THOC4---MX2	CDS---INTRON	17---21	79848640	45153156	-1	-1	17	1	no	TAGCACGATCTTTTCGACAGTGGCTTCGGCGGGGGGGGCGGGGGGGGGGG
SKBR3	TCCGGGCCGGGGCCGGACGAGC---GCCGCACGCTCCATCCCTTTCC	TMED9---ATP6V1B1	CDS---UTR	5---2	177019238	71192383	-1	1	2	1	no	CCCGGTTCCGGGCCGGGGCCGGACGAGCCGCACGCTCCATCCCTTTCCCT
SKBR3	CGCACGTGGGAGGAAGTGCTGG---GCTGGAGAACGGAAGTGACGTC	XRN2---NONE	INXON---INTER_REMOTE	20---20	21283959	21283936	1	-1	2	4	no	GCGCACGTGGGAGGAAGTGCTGGAGAACGGAAGTGACGTCACGGCGCCGC
SKBR3	CTATAAAGGATAGTGGAGGTTT---TTTTTTCCAATATTTTTTCATT	YRDC---FRMD4B	UTR---INTRON	1---3	38268833	69553405	1	1	2	1	no	CCTGGCTATAAAGGATAGTGGAGGTTTTTTTTCCAATATTTTTTCATTTT
